# Supplementary material for: N-(4-Chloro­phenyl)-1,8-naphthalimide
Source: Acta Crystallogr Sect E Struct Rep Online. 2009 Jun 13;65(Pt 7):o1552. doi: 10.1107/S1600536809020777 (PMC2969255; doi:10.1107/S1600536809020777)
Supplement: Supplementary file 2 [file e-65-o1552-Isup2.hkl]

# 
# h,k,l, Fc-squared, Fo-squared, sigma(Fo-squared) and status flag 
# 
data_I
_shelx_title ' K in P2(1)/n' 
_shelx_refln_list_code          4 
_shelx_F_calc_maximum      164.14 
_exptl_crystal_F_000       632.00 
_reflns_d_resolution_high  0.8314 
 
loop_ 
 _symmetry_equiv_pos_as_xyz 
 'x, y, z' 
 '-x+1/2, y+1/2, -z+1/2' 
 '-x, -y, -z' 
 'x-1/2, -y-1/2, z-1/2' 
 
_cell_length_a     8.6800 
_cell_length_b    17.5530 
_cell_length_c     9.4600 
_cell_angle_alpha  90.000 
_cell_angle_beta  103.530 
_cell_angle_gamma  90.000 
 
_shelx_F_squared_multiplier     1.000 
 
loop_ 
 _refln_index_h 
 _refln_index_k 
 _refln_index_l 
 _refln_F_squared_calc 
 _refln_F_squared_meas 
 _refln_F_squared_sigma 
 _refln_observed_status 
   2   0   0      170.76      196.99      4.41 o 
   4   0   0      639.63      603.49     11.79 o 
   6   0   0       50.72       64.35      5.54 o 
   8   0   0      224.93      243.32     11.13 o 
  10   0   0       28.96       37.59      6.25 o 
   1   1   0     1407.46     1463.41      0.72 o 
   2   1   0     9437.90    10706.68    178.30 o 
   3   1   0     1376.10     1417.88     14.61 o 
   4   1   0      231.60      225.23      7.14 o 
   5   1   0      167.79      159.02      7.14 o 
   6   1   0       22.97       35.27      4.14 o 
   7   1   0       35.39       32.01      4.84 o 
   8   1   0       14.14       11.60      4.45 o 
   9   1   0        0.03        2.19      3.88 o 
  10   1   0        5.96       10.43      3.99 o 
   0   2   0      866.84      786.81      5.77 o 
   1   2   0     2985.21     2931.56      0.89 o 
   2   2   0    26942.77    27610.01    342.99 o 
   3   2   0       69.40       57.19      3.05 o 
   4   2   0       56.92       34.70      3.20 o 
   5   2   0        0.12        0.88      2.20 o 
   6   2   0      639.63      690.13     15.84 o 
   7   2   0        0.02        7.68      3.37 o 
   8   2   0       59.91       60.43      6.89 o 
   9   2   0       16.93       18.75      4.77 o 
  10   2   0       45.36       48.22      6.56 o 
   1   3   0      982.66      884.70      7.89 o 
   2   3   0    14769.46    15532.80    229.12 o 
   3   3   0      959.53      784.22     10.65 o 
   4   3   0        1.85        1.15      2.22 o 
   5   3   0      930.54      904.31     15.66 o 
   6   3   0      610.09      574.90     15.13 o 
   7   3   0      308.79      329.25     12.26 o 
   8   3   0       58.72       66.98      6.69 o 
   9   3   0        1.06        0.90      3.96 o 
  10   3   0       14.48       17.52      5.06 o 
   0   4   0      610.59      574.24      6.68 o 
   1   4   0      170.53      127.30      0.96 o 
   2   4   0    11341.94    12363.78    205.69 o 
   3   4   0      116.05       91.99      3.92 o 
   4   4   0     6952.23     7564.93    191.70 o 
   5   4   0      198.07      156.78      6.98 o 
   6   4   0        0.25        5.54      2.53 o 
   7   4   0      123.87      106.22      8.08 o 
   8   4   0        2.70        2.92      3.57 o 
   9   4   0        3.36        4.64      4.64 o 
   1   5   0      190.21      161.60      4.25 o 
   2   5   0     1272.18     1259.17     13.02 o 
   3   5   0      113.62       71.21      3.71 o 
   4   5   0     1063.98      976.06     14.92 o 
   5   5   0       35.55       29.42      3.62 o 
   6   5   0      351.60      346.97     12.14 o 
   7   5   0      333.11      340.46     13.29 o 
   8   5   0       71.46       78.26      7.44 o 
   9   5   0        2.96        2.82      4.60 o 
   0   6   0     1615.02     1526.95     14.55 o 
   1   6   0      347.82      254.21      1.32 o 
   2   6   0        6.47       15.68      2.08 o 
   3   6   0      796.36      761.41     11.98 o 
   4   6   0     6118.67     7132.19     47.50 o 
   5   6   0      367.98      349.72     11.06 o 
   6   6   0      274.54      255.39     10.98 o 
   7   6   0      250.99      285.89     12.10 o 
   8   6   0        5.80        0.45      5.50 o 
   9   6   0       28.83       36.63      6.64 o 
   1   7   0      129.43      125.70      4.59 o 
   2   7   0     1932.00     2142.90     21.15 o 
   3   7   0      227.02      215.58      7.06 o 
   4   7   0      997.06      990.57     16.39 o 
   5   7   0      114.52      120.25      6.65 o 
   6   7   0      261.83      268.88     11.35 o 
   7   7   0        0.04        3.54      4.35 o 
   8   7   0      124.94      117.98      9.37 o 
   9   7   0        2.44        0.48      5.51 o 
   0   8   0        1.53        0.14      1.28 o 
   1   8   0      112.08       76.79      1.83 o 
   2   8   0     2490.59     2829.17     26.55 o 
   3   8   0       38.72       35.35      3.50 o 
   4   8   0       56.69       45.95      4.62 o 
   5   8   0       51.04       55.81      5.25 o 
   6   8   0      680.20      674.56      4.08 o 
   7   8   0       90.29      101.27      8.34 o 
   8   8   0        3.68        8.36      4.85 o 
   9   8   0       12.65       19.62      4.34 o 
   1   9   0      134.24      118.70      5.47 o 
   2   9   0        6.40        3.90      2.58 o 
   3   9   0        0.43        1.90      2.31 o 
   4   9   0        0.10        3.83      2.37 o 
   5   9   0        3.83        0.97      3.28 o 
   6   9   0      354.88      360.99     13.56 o 
   7   9   0       84.84       76.92      4.03 o 
   8   9   0       50.73       45.82      7.46 o 
   9   9   0       21.74       37.51      7.15 o 
   0  10   0     2383.77     2938.80     29.11 o 
   1  10   0       79.41       65.46      2.00 o 
   2  10   0       15.79       22.90      3.52 o 
   3  10   0       41.08       49.86      4.92 o 
   4  10   0      102.12       96.61      6.99 o 
   5  10   0        2.42        3.53      3.37 o 
   6  10   0       25.25       30.91      5.56 o 
   7  10   0       34.85       40.82      6.66 o 
   8  10   0      146.19      135.78     11.19 o 
   1  11   0      385.07      400.04     11.88 o 
   2  11   0        3.81        1.41      2.39 o 
   3  11   0      110.07      100.19      7.04 o 
   4  11   0       13.61       21.37      3.34 o 
   5  11   0       59.61       56.56      6.38 o 
   6  11   0      103.08      107.97      9.06 o 
   7  11   0        1.71        6.21      4.67 o 
   8  11   0      103.20      106.23      9.97 o 
   0  12   0      358.79      385.18     11.82 o 
   1  12   0      183.02      190.15      8.96 o 
   2  12   0        0.35        6.35      2.85 o 
   3  12   0        0.01        1.00      3.06 o 
   4  12   0       21.13       27.63      4.93 o 
   5  12   0       59.39       77.37      7.60 o 
   6  12   0       32.26       39.72      7.28 o 
   7  12   0        7.06        9.47      5.04 o 
   8  12   0       32.04       38.61      7.00 o 
   1  13   0       86.73       98.44      7.17 o 
   2  13   0      228.69      290.83     11.79 o 
   3  13   0      143.78      165.07      9.55 o 
   4  13   0       48.52       44.99      6.49 o 
   5  13   0        0.21        2.22      4.40 o 
   6  13   0        1.32        8.22      4.24 o 
   7  13   0        5.21        5.17      4.71 o 
   0  14   0      267.43      281.75     12.12 o 
   1  14   0        1.90        3.35      3.24 o 
   2  14   0      242.84      283.81     12.41 o 
   3  14   0       14.27       26.05      5.59 o 
   4  14   0      106.41      134.27      9.40 o 
   5  14   0       67.19       66.49      7.71 o 
   6  14   0      125.57      156.90     11.08 o 
   7  14   0       64.55       91.55      8.47 o 
   1  15   0        0.56        2.87      3.92 o 
   2  15   0        0.06        2.57      4.33 o 
   3  15   0       13.21       14.42      4.82 o 
   4  15   0       22.25       25.73      7.11 o 
   5  15   0        2.67        3.01      4.46 o 
   6  15   0        0.22        2.15      5.48 o 
   7  15   0        2.69        4.44      4.94 o 
   0  16   0      111.24      149.21      9.86 o 
   1  16   0        0.09        3.60      4.25 o 
   2  16   0       92.25      111.11      8.91 o 
   3  16   0        0.05        0.45      4.99 o 
   4  16   0      181.90      190.60     12.15 o 
   5  16   0       45.83       60.72      8.03 o 
   6  16   0       75.98       85.30      9.08 o 
   1  17   0      114.63      148.00     10.52 o 
   2  17   0       12.51       29.48      5.44 o 
   3  17   0       10.51       27.31      5.36 o 
   4  17   0       18.24       20.88      6.64 o 
   5  17   0        0.26        2.76      5.80 o 
   6  17   0       30.82       27.82      7.51 o 
   0  18   0      134.61      163.84     11.94 o 
   1  18   0        7.94       14.20      5.52 o 
   2  18   0        3.03        3.70      5.84 o 
   3  18   0        0.02        3.80      4.02 o 
   4  18   0       38.67       41.34      7.65 o 
   5  18   0        7.12        6.82      6.41 o 
   1  19   0       86.08      111.69     10.02 o 
   2  19   0        5.43        2.77      4.75 o 
   3  19   0        3.24        0.00      5.73 o 
   4  19   0        0.01       13.22      5.04 o 
   0  20   0       34.65       35.85      7.50 o 
   1  20   0       11.03       15.08      6.11 o 
   2  20   0        6.27        2.30      5.36 o 
   3  20   0        5.02        8.75      6.00 o 
  -9   0   1        5.75        4.90      3.87 o 
  -7   0   1      203.98      181.30      8.62 o 
  -5   0   1      176.52      179.34      6.96 o 
  -3   0   1     7696.18     9014.84    180.95 o 
  -1   0   1     1221.59     1314.46      8.75 o 
   1   0   1    10409.77    10777.98    168.05 o 
   3   0   1      220.06      214.26      5.84 o 
   5   0   1      173.07      179.64      7.74 o 
   7   0   1      828.20      922.09     21.56 o 
   9   0   1       40.86       43.63      6.02 o 
 -10   1   1        1.95        5.09      3.45 o 
  -9   1   1        4.93       13.82      4.32 o 
  -8   1   1        0.29        3.20      3.20 o 
  -7   1   1       17.14       14.27      3.91 o 
  -6   1   1        0.05        1.60      2.41 o 
  -5   1   1     1277.29     1390.76     18.76 o 
  -4   1   1      102.15       77.94      3.98 o 
  -3   1   1     4376.90     4576.58    120.75 o 
  -2   1   1      435.94      391.29      5.81 o 
  -1   1   1       29.66        0.13      0.56 o 
   0   1   1      115.54       89.23      2.00 o 
   1   1   1     1524.80     1474.21     10.78 o 
   2   1   1      133.60       98.14      3.38 o 
   3   1   1        3.29        1.35      1.35 o 
   4   1   1      117.19      108.52      5.26 o 
   5   1   1      870.89      886.99     17.05 o 
   6   1   1       12.65       11.83      3.43 o 
   7   1   1      119.63      128.51      8.58 o 
   8   1   1       54.73       64.56      6.22 o 
   9   1   1        0.89        4.32      4.45 o 
 -10   2   1        5.88       16.65      3.99 o 
  -9   2   1        9.56       13.90      4.44 o 
  -8   2   1       18.38       25.93      5.11 o 
  -7   2   1       30.17       29.60      4.47 o 
  -6   2   1      159.85      179.07      7.72 o 
  -5   2   1      436.91      418.32     10.48 o 
  -4   2   1       97.48       85.02      4.40 o 
  -3   2   1     2228.09     2504.58     20.34 o 
  -2   2   1        8.66        0.95      0.95 o 
  -1   2   1     5402.61     6083.88    101.02 o 
   0   2   1     2196.98     2227.31     95.25 o 
   1   2   1      458.17      411.39      5.37 o 
   2   2   1     7250.74     8024.79    157.56 o 
   3   2   1      105.14      104.28      4.34 o 
   4   2   1     1933.24     1885.74     21.63 o 
   5   2   1       44.74       44.23      4.72 o 
   6   2   1       61.25       66.66      5.96 o 
   7   2   1        2.47        1.92      4.02 o 
   8   2   1       90.62      107.26      8.89 o 
   9   2   1        0.99        5.07      5.07 o 
 -10   3   1       16.25       19.69      5.01 o 
  -9   3   1        3.28        0.85      4.65 o 
  -8   3   1        3.82       15.80      4.21 o 
  -7   3   1       25.30       29.51      4.48 o 
  -6   3   1       13.09       15.07      3.37 o 
  -5   3   1       70.12       76.14      5.18 o 
  -4   3   1        0.04        2.06      1.50 o 
  -3   3   1      616.62      616.07      9.67 o 
  -2   3   1      315.56      271.65      5.12 o 
  -1   3   1     5564.01     5766.00    101.55 o 
   0   3   1     4062.08     4183.28     94.56 o 
   1   3   1     8158.76     9027.67    153.69 o 
   2   3   1      201.83      162.56      4.49 o 
   3   3   1      191.36      177.72      5.67 o 
   4   3   1        0.28        1.73      2.46 o 
   5   3   1       80.42       89.56      6.22 o 
   6   3   1      232.25      199.43      9.91 o 
   7   3   1      109.24      102.08      8.64 o 
   8   3   1       33.82       39.80      6.22 o 
   9   3   1       41.06       41.69      6.97 o 
 -10   4   1        8.72       13.81      5.11 o 
  -9   4   1        6.93       10.86      3.85 o 
  -8   4   1        6.95        9.95      4.12 o 
  -7   4   1        3.54        2.70      3.32 o 
  -6   4   1      166.58      151.01      7.96 o 
  -5   4   1       32.94       24.72      3.65 o 
  -4   4   1       11.39        9.97      2.17 o 
  -3   4   1      527.91      510.56      9.11 o 
  -2   4   1     6362.15     7230.83    145.26 o 
  -1   4   1     1311.18     1265.87      0.95 o 
   0   4   1     7879.18     8636.28    309.06 o 
   1   4   1      332.05      279.67      5.34 o 
   2   4   1     3065.59     3027.98     22.11 o 
   3   4   1     2469.77     2745.23     23.83 o 
   4   4   1     1607.72     1604.19     20.40 o 
   5   4   1      639.69      702.63     15.82 o 
   6   4   1      487.75      496.04     14.66 o 
   7   4   1        5.71        8.76      4.33 o 
   8   4   1       93.05      133.42      8.70 o 
   9   4   1        4.35       10.60      4.88 o 
 -10   5   1       66.31       68.45      7.01 o 
  -9   5   1        7.07        8.05      4.64 o 
  -8   5   1        8.19        1.95      4.56 o 
  -7   5   1       99.65      113.49      7.87 o 
  -6   5   1        0.54        2.63      2.92 o 
  -5   5   1      764.57      776.46     15.49 o 
  -4   5   1      434.24      445.62     10.25 o 
  -3   5   1       95.38      106.29      4.52 o 
  -2   5   1       44.11       27.65      2.15 o 
  -1   5   1        8.96        4.02      1.05 o 
   0   5   1     4310.39     4240.69     73.31 o 
   1   5   1     1631.26     1636.40     14.83 o 
   2   5   1      119.31       85.40      1.59 o 
   3   5   1      494.49      450.28      9.89 o 
   4   5   1       66.61       78.58      5.18 o 
   5   5   1       11.40        8.51      3.39 o 
   6   5   1       47.74       53.40      5.88 o 
   7   5   1       14.48        4.07      4.23 o 
   8   5   1       11.44        5.65      5.11 o 
   9   5   1       31.95       44.09      6.43 o 
  -9   6   1        7.50       11.63      4.67 o 
  -8   6   1        0.03        4.33      4.33 o 
  -7   6   1      330.47      330.91     12.78 o 
  -6   6   1       93.75       97.15      7.05 o 
  -5   6   1      888.53      947.94     17.87 o 
  -4   6   1      952.99      983.92     15.40 o 
  -3   6   1      151.17      114.69      4.89 o 
  -2   6   1     1035.15      897.13     11.77 o 
  -1   6   1       15.54        0.53      1.03 o 
   0   6   1      370.39      315.91      5.42 o 
   1   6   1      244.53      233.27      6.02 o 
   2   6   1     1008.05      983.82      1.75 o 
   3   6   1      787.74      804.40     13.27 o 
   4   6   1     1588.43     1763.83      3.16 o 
   5   6   1       48.21       50.51      5.02 o 
   6   6   1       33.26       32.69      5.10 o 
   7   6   1        1.04        0.87      4.28 o 
   8   6   1       19.95       19.69      5.37 o 
   9   6   1        0.68        4.15      5.20 o 
  -9   7   1       44.79       41.89      5.80 o 
  -8   7   1        5.53        5.38      4.57 o 
  -7   7   1      262.58      294.70     12.40 o 
  -6   7   1       36.64       43.51      5.55 o 
  -5   7   1      179.42      180.93      8.75 o 
  -4   7   1       98.55       94.08      5.63 o 
  -3   7   1     1000.70      974.83     14.27 o 
  -2   7   1        4.06        2.69      1.62 o 
  -1   7   1       41.04       26.13      2.26 o 
   0   7   1        4.01        4.27      0.98 o 
   1   7   1     2597.28     2651.84      2.32 o 
   2   7   1      807.48      836.23     12.90 o 
   3   7   1      208.73      248.86      8.14 o 
   4   7   1      162.74      155.79      7.57 o 
   5   7   1       11.81       16.59      3.77 o 
   6   7   1        1.42        7.05      3.29 o 
   7   7   1       33.41       36.99      6.20 o 
   8   7   1        0.08        2.96      4.49 o 
   9   7   1        0.33        5.16      5.16 o 
  -9   8   1        8.91       12.54      4.88 o 
  -8   8   1        7.75        2.14      5.24 o 
  -7   8   1      741.52      783.13     20.34 o 
  -6   8   1      266.23      287.29     11.39 o 
  -5   8   1      319.63      283.89     10.85 o 
  -4   8   1       88.22       93.52      6.12 o 
  -3   8   1      119.25      127.50      5.91 o 
  -2   8   1      414.70      356.44      8.70 o 
  -1   8   1      430.09      371.32      8.11 o 
   0   8   1      466.74      412.34      9.78 o 
   1   8   1      686.29      698.03      1.83 o 
   2   8   1      276.07      303.13      8.76 o 
   3   8   1       15.79       22.34      3.10 o 
   4   8   1       46.78       43.68      5.11 o 
   5   8   1       14.93        5.58      3.08 o 
   6   8   1       36.79       42.14      5.88 o 
   7   8   1        7.41       13.96      5.44 o 
   8   8   1        0.39        2.00      4.84 o 
   9   8   1       72.52       74.04      8.80 o 
  -9   9   1       38.23       28.90      6.48 o 
  -8   9   1       32.55       34.88      5.85 o 
  -7   9   1       32.22        4.07      4.82 o 
  -6   9   1      212.93      227.15     10.41 o 
  -5   9   1       12.53       10.09      4.09 o 
  -4   9   1        8.86       13.59      3.02 o 
  -3   9   1       61.59       69.41      4.98 o 
  -2   9   1      327.15      282.14      8.42 o 
  -1   9   1     1080.53     1069.00     15.12 o 
   0   9   1      415.12      372.56      6.63 o 
   1   9   1      347.92      379.89      9.81 o 
   2   9   1        6.78        6.50      2.46 o 
   3   9   1      118.49      114.03      6.38 o 
   4   9   1        0.37        0.58      2.75 o 
   5   9   1       28.74       24.75      4.27 o 
   6   9   1       15.84       12.75      5.03 o 
   7   9   1       54.46       44.98      6.71 o 
   8   9   1       19.54        1.57      4.45 o 
  -9  10   1       17.56       11.67      5.49 o 
  -8  10   1        4.70        4.53      4.67 o 
  -7  10   1       44.40       45.26      6.90 o 
  -6  10   1       99.89      122.86      8.40 o 
  -5  10   1       84.61       84.58      7.20 o 
  -4  10   1      407.52      450.20     12.85 o 
  -3  10   1      793.68      822.71     16.63 o 
  -2  10   1      708.59      651.45     13.68 o 
  -1  10   1     1405.93     1545.66     20.08 o 
   0  10   1       95.33       58.31      3.68 o 
   1  10   1        8.22        4.34      2.17 o 
   2  10   1      642.06      650.03     14.94 o 
   3  10   1        5.26        3.71      2.81 o 
   4  10   1      252.32      264.03     11.24 o 
   5  10   1        0.89        0.38      3.34 o 
   6  10   1       53.86       76.07      7.13 o 
   7  10   1       62.40       64.81      7.83 o 
   8  10   1       70.19       64.25      5.02 o 
  -8  11   1       32.81       33.37      5.76 o 
  -7  11   1        6.31        3.12      4.27 o 
  -6  11   1      114.30      121.30      9.50 o 
  -5  11   1       34.05       56.78      5.53 o 
  -4  11   1      106.08      119.47      7.61 o 
  -3  11   1      382.28      414.25     12.52 o 
  -2  11   1      119.57      115.32      6.65 o 
  -1  11   1      873.60      914.96     16.30 o 
   0  11   1      145.48      153.23      7.38 o 
   1  11   1       26.44       24.04      3.74 o 
   2  11   1        5.55        2.56      2.30 o 
   3  11   1      127.80      117.81      7.51 o 
   4  11   1        1.79        5.74      3.36 o 
   5  11   1       37.72       26.53      5.29 o 
   6  11   1       10.86        2.27      5.26 o 
   7  11   1       28.20       18.69      5.29 o 
   8  11   1        1.43        2.14      5.35 o 
  -8  12   1       75.81       90.61      8.15 o 
  -7  12   1       12.98        7.47      5.07 o 
  -6  12   1      246.49      254.73     13.00 o 
  -5  12   1        3.30        5.54      4.15 o 
  -4  12   1       70.99       76.53      6.42 o 
  -3  12   1      388.96      448.28     13.51 o 
  -2  12   1       84.49       66.00      5.55 o 
  -1  12   1      101.72      101.17      6.46 o 
   0  12   1      777.10      815.74     12.26 o 
   1  12   1        0.19        3.08      3.08 o 
   2  12   1      423.67      427.64     13.50 o 
   3  12   1        2.40        3.27      3.27 o 
   4  12   1      195.84      244.68     11.70 o 
   5  12   1      127.22      109.73      8.65 o 
   6  12   1      178.16      198.47     11.26 o 
   7  12   1       10.45        9.40      5.30 o 
   8  12   1       15.49       24.73      5.65 o 
  -8  13   1       33.99       31.70      6.27 o 
  -7  13   1       10.66       12.62      5.71 o 
  -6  13   1       15.55        9.66      5.77 o 
  -5  13   1       34.54       43.72      6.36 o 
  -4  13   1      172.36      190.57     10.21 o 
  -3  13   1      126.93      135.22      8.13 o 
  -2  13   1      263.21      281.40     11.43 o 
  -1  13   1       14.21       21.49      3.86 o 
   0  13   1        8.59        0.69      3.06 o 
   1  13   1      538.88      501.22      3.81 o 
   2  13   1       55.89       57.09      5.96 o 
   3  13   1      200.02      208.33     10.80 o 
   4  13   1        8.29        0.00      4.55 o 
   5  13   1       11.67       19.97      5.58 o 
   6  13   1        9.64        9.59      5.40 o 
   7  13   1        8.22        0.53      5.48 o 
  -7  14   1        0.47        0.00      4.90 o 
  -6  14   1       32.17       38.21      5.95 o 
  -5  14   1       22.02       13.62      6.37 o 
  -4  14   1        7.53        7.95      3.70 o 
  -3  14   1       91.40       90.99      7.79 o 
  -2  14   1      182.76      193.76      9.93 o 
  -1  14   1        3.19       10.12      3.15 o 
   0  14   1       71.87       73.78      6.31 o 
   1  14   1        2.09        2.55      3.09 o 
   2  14   1       69.22       83.48      7.30 o 
   3  14   1      123.29      108.49      8.73 o 
   4  14   1      192.83      169.73     11.13 o 
   5  14   1       35.21       34.00      7.11 o 
   6  14   1        0.00        6.34      5.02 o 
   7  14   1        2.62        6.65      4.70 o 
  -7  15   1        0.01        1.53      4.45 o 
  -6  15   1        4.26        2.53      4.95 o 
  -5  15   1      116.33      166.27     10.73 o 
  -4  15   1       98.65       92.24      9.10 o 
  -3  15   1        4.66        2.96      3.64 o 
  -2  15   1        3.03        5.20      3.29 o 
  -1  15   1      110.05      134.70      8.63 o 
   0  15   1        0.31        2.75      2.80 o 
   1  15   1      190.76      205.93     10.52 o 
   2  15   1       20.50        5.51      4.99 o 
   3  15   1       35.17       57.51      6.58 o 
   4  15   1       32.89       21.88      7.06 o 
   5  15   1       69.52       64.43      4.71 o 
   6  15   1        2.41        3.27      5.85 o 
  -6  16   1        6.86        8.41      5.57 o 
  -5  16   1       10.32        8.12      5.93 o 
  -4  16   1        0.38       10.14      4.00 o 
  -3  16   1        9.33       16.51      4.48 o 
  -2  16   1        3.02        2.60      4.15 o 
  -1  16   1       52.30       55.62      7.00 o 
   0  16   1        4.63        7.92      3.19 o 
   1  16   1      197.33      208.67     11.82 o 
   2  16   1       38.26       27.98      5.86 o 
   3  16   1       13.16        8.26      5.52 o 
   4  16   1        4.97        6.65      5.19 o 
   5  16   1       31.30        5.16      5.16 o 
   6  16   1       14.74        8.46      7.21 o 
  -6  17   1       29.14       36.21      6.76 o 
  -5  17   1        0.00        5.30      4.82 o 
  -4  17   1        6.53        7.68      4.25 o 
  -3  17   1       31.39       36.47      6.75 o 
  -2  17   1       50.52       47.52      7.63 o 
  -1  17   1       43.35       49.70      7.48 o 
   0  17   1        5.11        6.49      3.69 o 
   1  17   1       26.08        4.39      4.39 o 
   2  17   1       41.26       45.69      6.73 o 
   3  17   1        5.52        5.18      5.18 o 
   4  17   1        2.38        5.37      5.37 o 
   5  17   1       63.71       61.10      4.88 o 
  -5  18   1        5.93        5.96      5.96 o 
  -4  18   1       71.61      108.51      9.32 o 
  -3  18   1       25.66       24.06      6.34 o 
  -2  18   1       92.48      123.72     10.03 o 
  -1  18   1        7.60        0.99      5.10 o 
   0  18   1        3.38        3.71      4.18 o 
   1  18   1        2.13        7.06      4.51 o 
   2  18   1       71.40       72.88      8.70 o 
   3  18   1        2.18        7.00      5.29 o 
   4  18   1       12.87        0.00      5.12 o 
  -4  19   1       12.56        6.01      6.01 o 
  -3  19   1        0.22        2.73      5.24 o 
  -2  19   1        1.42        8.03      4.66 o 
  -1  19   1       14.82       18.49      7.03 o 
   0  19   1       47.37       46.88      5.74 o 
   1  19   1       53.77       50.14      8.31 o 
   2  19   1        1.99        7.05      4.82 o 
   3  19   1        2.90        5.93      5.93 o 
   4  19   1       13.53        3.99      6.22 o 
  -3  20   1        6.46        1.70      5.93 o 
  -2  20   1        9.27        5.57      7.31 o 
  -1  20   1       42.57       56.82      8.23 o 
   0  20   1      113.21      113.49      7.66 o 
   1  20   1        6.61       19.35      5.39 o 
   2  20   1       42.67       45.00      7.06 o 
   0  21   1        0.34        1.12      5.95 o 
 -10   0   2       19.03       18.97      4.46 o 
  -8   0   2        1.38        1.66      3.49 o 
  -6   0   2       20.73       21.84      2.75 o 
  -4   0   2      842.05      807.21     12.09 o 
  -2   0   2     9348.81    10195.06      2.36 o 
   0   0   2      120.58       91.98      3.14 o 
   2   0   2     3473.49     3645.55     25.28 o 
   4   0   2      445.80      374.06     10.20 o 
   6   0   2     1713.29     1759.07     27.64 o 
   8   0   2      372.64      381.88     16.01 o 
 -10   1   2       20.07       33.09      4.98 o 
  -9   1   2        1.80        0.75      3.71 o 
  -8   1   2       25.63       35.07      4.59 o 
  -7   1   2        1.39        0.90      2.74 o 
  -6   1   2       10.47        8.31      2.78 o 
  -5   1   2      112.38      100.31      5.38 o 
  -4   1   2      495.15      542.38      9.91 o 
  -3   1   2      113.89       88.78      3.51 o 
  -2   1   2       10.10        8.77      1.08 o 
  -1   1   2      135.18      149.20      3.45 o 
   0   1   2      641.14      668.40     13.90 o 
   1   1   2     4233.77     4489.06     25.37 o 
   2   1   2      547.75      465.83      8.27 o 
   3   1   2       44.49       45.44      3.11 o 
   4   1   2       23.49       19.21      3.16 o 
   5   1   2        1.43        3.62      2.82 o 
   6   1   2       25.83       36.13      5.03 o 
   7   1   2        8.84        7.79      4.85 o 
   8   1   2       25.70       27.79      6.29 o 
   9   1   2        4.60        1.53      4.77 o 
 -10   2   2        0.00        0.38      3.92 o 
  -9   2   2       54.07       57.09      6.20 o 
  -8   2   2        7.35        3.82      3.37 o 
  -7   2   2      100.71       97.60      6.32 o 
  -6   2   2        2.14        0.77      2.55 o 
  -5   2   2      401.07      397.54     10.09 o 
  -4   2   2     1610.88     1679.62     18.28 o 
  -3   2   2     2754.92     2788.22     21.88 o 
  -2   2   2       19.01       15.00      1.53 o 
  -1   2   2       97.61       81.45      2.52 o 
   0   2   2     1823.48     1952.80     68.90 o 
   1   2   2      754.94      689.50      8.83 o 
   2   2   2     1692.08     1676.68     16.31 o 
   3   2   2      125.01      112.39      5.04 o 
   4   2   2      750.95      674.28     14.10 o 
   5   2   2       12.45        9.66      3.02 o 
   6   2   2      654.54      707.80     17.81 o 
   7   2   2       28.89       30.23      5.81 o 
   8   2   2      129.65      138.42     10.14 o 
   9   2   2        0.12        1.55      3.92 o 
 -10   3   2       15.35        1.65      3.64 o 
  -9   3   2       11.16       14.00      4.48 o 
  -8   3   2       22.22       20.08      4.35 o 
  -7   3   2       14.12       16.63      4.05 o 
  -6   3   2        0.13        2.07      2.07 o 
  -5   3   2      120.21       97.34      5.45 o 
  -4   3   2      119.98      109.96      4.82 o 
  -3   3   2      150.98      143.42      4.66 o 
  -2   3   2        5.13        5.50      1.30 o 
  -1   3   2     6507.78     6694.82      1.61 o 
   0   3   2     6815.61     8056.02    244.25 o 
   1   3   2     2117.34     2192.54     17.19 o 
   2   3   2        3.17        1.46      1.46 o 
   3   3   2     1018.96      983.51     14.45 o 
   4   3   2       60.63       52.79      4.61 o 
   5   3   2       14.89       18.09      3.74 o 
   6   3   2        2.47        4.32      3.92 o 
   7   3   2       11.55        9.02      4.51 o 
   8   3   2        3.76        3.91      4.67 o 
   9   3   2        5.65       15.83      4.87 o 
 -10   4   2       53.02       42.89      6.17 o 
  -9   4   2      117.64      133.73      9.32 o 
  -8   4   2        7.91        0.72      3.80 o 
  -7   4   2      140.39      136.02      8.49 o 
  -6   4   2        2.81        1.08      2.43 o 
  -5   4   2     1273.97     1343.48     19.27 o 
  -4   4   2       19.35        3.85      3.85 o 
  -3   4   2     1097.25     1056.73     13.70 o 
  -2   4   2       70.47       68.56      2.98 o 
  -1   4   2     3646.27     3735.74     21.40 o 
   0   4   2       75.05       55.90      4.95 o 
   1   4   2     2334.85     2398.35     19.15 o 
   2   4   2     1833.65     1892.28     18.80 o 
   3   4   2      174.75      147.21      2.22 o 
   4   4   2       14.38        7.47      2.62 o 
   5   4   2        3.56        2.10      2.79 o 
   6   4   2       11.17       12.22      4.00 o 
   7   4   2        0.02        2.62      4.03 o 
   8   4   2        2.06        0.49      4.20 o 
   9   4   2        1.38        5.90      4.88 o 
 -10   5   2        0.09        2.52      4.19 o 
  -9   5   2       47.32       59.39      6.91 o 
  -8   5   2       53.15       67.81      6.79 o 
  -7   5   2       21.46       26.02      4.05 o 
  -6   5   2        0.01        0.29      2.86 o 
  -5   5   2      111.96      102.71      5.85 o 
  -4   5   2        1.08        0.78      1.53 o 
  -3   5   2       22.17       17.13      2.14 o 
  -2   5   2      136.84      122.58      4.10 o 
  -1   5   2      958.72      800.01      9.62 o 
   0   5   2     2119.16     2146.73     81.16 o 
   1   5   2      843.77      774.21     10.84 o 
   2   5   2      195.91      165.68      5.84 o 
   3   5   2      145.02      145.81      6.23 o 
   4   5   2        1.28        0.25      2.70 o 
   5   5   2      264.77      269.24     10.64 o 
   6   5   2       36.21       38.96      5.48 o 
   7   5   2       13.03       18.83      4.26 o 
   8   5   2        2.62        5.07      5.45 o 
   9   5   2       19.00       17.40      6.14 o 
  -9   6   2       31.79       30.49      6.26 o 
  -8   6   2      266.11      283.93     12.56 o 
  -7   6   2       38.98        0.00      3.48 o 
  -6   6   2      156.30      165.19      8.32 o 
  -5   6   2       92.86       89.43      5.77 o 
  -4   6   2       48.60       43.71      3.64 o 
  -3   6   2     1938.45     2051.12     21.07 o 
  -2   6   2      680.45      599.71      9.67 o 
  -1   6   2      469.42      405.05      7.32 o 
   0   6   2       61.60       53.21      2.40 o 
   1   6   2     1798.95     1718.91     17.89 o 
   2   6   2      830.50      794.48      1.79 o 
   3   6   2       62.98       61.80      4.57 o 
   4   6   2      329.22      342.93     10.93 o 
   5   6   2        1.55        1.96      3.22 o 
   6   6   2      113.58      124.49      9.07 o 
   7   6   2        6.33        4.15      4.59 o 
   8   6   2       13.61       11.83      5.75 o 
   9   6   2        5.10        0.56      6.34 o 
  -9   7   2       19.07       15.98      5.09 o 
  -8   7   2       47.45       48.35      5.70 o 
  -7   7   2        8.85        8.25      4.46 o 
  -6   7   2      661.99      697.31      3.51 o 
  -5   7   2       30.88       27.97      4.24 o 
  -4   7   2      136.77      141.51      6.55 o 
  -3   7   2      160.73      155.48      6.07 o 
  -2   7   2      390.88      375.40      8.25 o 
  -1   7   2       93.07       94.29      4.06 o 
   0   7   2       36.02       21.74      1.69 o 
   1   7   2        7.06        1.16      1.72 o 
   2   7   2        7.01       10.25      2.59 o 
   3   7   2       35.13        0.45      2.44 o 
   4   7   2      245.11      227.60      9.85 o 
   5   7   2        0.38        3.47      3.04 o 
   6   7   2        4.03        5.33      3.92 o 
   7   7   2        3.37       10.84      3.98 o 
   8   7   2       13.74       22.55      5.93 o 
  -9   8   2        0.83        1.72      4.04 o 
  -8   8   2        1.72        2.02      4.08 o 
  -7   8   2       81.59       75.14      3.97 o 
  -6   8   2      477.13      524.42     15.49 o 
  -5   8   2        3.77        1.44      2.81 o 
  -4   8   2       92.11       88.42      5.71 o 
  -3   8   2       24.22       22.78      2.69 o 
  -2   8   2      753.12      706.89     12.23 o 
  -1   8   2      303.09      313.93      7.70 o 
   0   8   2      184.15      144.28     12.83 o 
   1   8   2      110.10      122.28      5.37 o 
   2   8   2      638.41      588.82     13.29 o 
   3   8   2        0.61        1.05      2.23 o 
   4   8   2      593.14      578.76     15.38 o 
   5   8   2        3.13        3.66      3.84 o 
   6   8   2       89.96      102.20      8.99 o 
   7   8   2        0.91        4.40      3.67 o 
   8   8   2       67.17       61.63      5.57 o 
  -9   9   2        0.35        1.75      4.11 o 
  -8   9   2       46.58       46.86      6.41 o 
  -7   9   2        0.66        4.30      4.93 o 
  -6   9   2       25.90       33.37      5.88 o 
  -5   9   2       35.01       38.49      5.33 o 
  -4   9   2      317.27      300.04     10.04 o 
  -3   9   2      225.22      224.00      8.22 o 
  -2   9   2      142.30      127.72      6.10 o 
  -1   9   2      192.03      148.35      6.06 o 
   0   9   2       83.84       79.27      3.52 o 
   1   9   2      303.62      282.48      9.00 o 
   2   9   2        1.65        1.23      2.20 o 
   3   9   2      128.43      131.35      7.40 o 
   4   9   2        1.57        0.99      3.79 o 
   5   9   2        1.23        0.78      3.36 o 
   6   9   2        0.35        2.25      4.06 o 
   7   9   2       52.99       66.85      7.72 o 
   8   9   2        0.09        1.63      5.74 o 
  -9  10   2       18.71       21.79      5.36 o 
  -8  10   2        0.03        8.25      3.71 o 
  -7  10   2      113.48      109.46      9.19 o 
  -6  10   2      155.38      173.77      9.58 o 
  -5  10   2      298.97      316.72     11.92 o 
  -4  10   2      324.85      332.92     11.24 o 
  -3  10   2       84.20       66.88      5.34 o 
  -2  10   2     1085.17     1122.37     17.28 o 
  -1  10   2      100.04       83.27      4.88 o 
   0  10   2       99.64      109.75      9.99 o 
   1  10   2        9.50       11.22      2.52 o 
   2  10   2       58.19       50.36      4.75 o 
   3  10   2      174.25      165.25      8.46 o 
   4  10   2       38.56       47.25      5.36 o 
   5  10   2        4.47        0.39      4.29 o 
   6  10   2       81.15       97.62      7.93 o 
   7  10   2       24.39       14.47      6.66 o 
   8  10   2        0.56        2.22      4.40 o 
  -8  11   2       19.66       27.64      4.93 o 
  -7  11   2        8.16       16.11      4.47 o 
  -6  11   2      545.02      556.83     17.27 o 
  -5  11   2       54.35       72.58      7.00 o 
  -4  11   2      319.86      328.24     11.77 o 
  -3  11   2       70.12       67.76      5.45 o 
  -2  11   2       46.91       39.43      4.63 o 
  -1  11   2      407.67      383.02     10.83 o 
   0  11   2       40.03       41.46      2.99 o 
   1  11   2      212.25      199.67      8.57 o 
   2  11   2        1.87        3.07      2.95 o 
   3  11   2       33.29       32.64      4.49 o 
   4  11   2        0.59        6.60      3.55 o 
   5  11   2      125.32      128.77      9.95 o 
   6  11   2        3.64        0.51      5.57 o 
   7  11   2        1.22        3.20      4.35 o 
   8  11   2        0.16        4.46      5.27 o 
  -8  12   2        0.22        4.79      4.79 o 
  -7  12   2       41.29       38.86      7.45 o 
  -6  12   2       17.15       17.33      5.34 o 
  -5  12   2       92.38       98.57      7.91 o 
  -4  12   2      564.13      593.22     16.73 o 
  -3  12   2      244.59      254.83     10.07 o 
  -2  12   2      454.03      449.53     12.97 o 
  -1  12   2      125.49      128.00      7.05 o 
   0  12   2        4.82        5.10      1.94 o 
   1  12   2      515.07      550.97     15.00 o 
   2  12   2        1.37        0.66      3.28 o 
   3  12   2        6.45        9.32      4.32 o 
   4  12   2       10.39       14.18      4.66 o 
   5  12   2      122.65      101.33      9.46 o 
   6  12   2       62.52       88.90      7.52 o 
   7  12   2        9.63        8.19      6.05 o 
  -8  13   2        2.19        4.21      4.46 o 
  -7  13   2        4.73        2.30      4.83 o 
  -6  13   2       79.56       71.30      4.08 o 
  -5  13   2       97.93       99.86      8.59 o 
  -4  13   2      125.17      110.75      8.07 o 
  -3  13   2        9.10        4.39      5.03 o 
  -2  13   2      459.38      450.25     13.61 o 
  -1  13   2        6.70        6.82      3.46 o 
   0  13   2        2.83        5.22      2.25 o 
   1  13   2        0.40        3.90      3.90 o 
   2  13   2        0.08        3.87      3.87 o 
   3  13   2       96.43       68.02      7.73 o 
   4  13   2      140.89      132.09      9.87 o 
   5  13   2        1.50        5.34      5.34 o 
   6  13   2        1.42        9.02      5.15 o 
   7  13   2        7.97        5.61      5.86 o 
  -7  14   2        4.21        2.80      4.33 o 
  -6  14   2        2.28        6.32      4.07 o 
  -5  14   2        7.32        2.59      4.06 o 
  -4  14   2        1.63        1.59      3.80 o 
  -3  14   2      329.03      344.99     13.40 o 
  -2  14   2      744.79      758.44     19.01 o 
  -1  14   2      160.58      168.78      9.22 o 
   0  14   2       64.29       69.92      6.48 o 
   1  14   2       38.30        5.59      3.80 o 
   2  14   2      113.22      105.10      4.09 o 
   3  14   2       60.66       56.04      7.47 o 
   4  14   2       80.35       85.11      8.10 o 
   5  14   2       17.38       12.36      5.64 o 
   6  14   2       85.71       96.86     10.05 o 
  -7  15   2        0.08        4.35      3.63 o 
  -6  15   2        3.09        6.12      4.19 o 
  -5  15   2       52.19       51.58      6.66 o 
  -4  15   2        5.82        5.54      4.21 o 
  -3  15   2        9.74       11.66      4.59 o 
  -2  15   2      161.94      159.29      9.96 o 
  -1  15   2       53.49       60.73      7.04 o 
   0  15   2       91.76       84.95      6.38 o 
   1  15   2        4.69       11.35      3.92 o 
   2  15   2        4.03        2.62      4.64 o 
   3  15   2      116.93       99.64      5.30 o 
   4  15   2        5.52        3.00      5.38 o 
   5  15   2       38.05       13.97      6.62 o 
   6  15   2       15.91       19.19      5.95 o 
  -6  16   2       15.51       26.77      6.11 o 
  -5  16   2        0.16        3.32      4.21 o 
  -4  16   2        3.89        1.79      4.34 o 
  -3  16   2        8.91       10.39      5.31 o 
  -2  16   2        8.59        7.54      4.21 o 
  -1  16   2       28.85       39.75      5.73 o 
   0  16   2      905.35     1002.61     17.35 o 
   1  16   2      121.38      116.01      9.40 o 
   2  16   2      353.46      357.72     15.50 o 
   3  16   2      166.99      163.98     11.45 o 
   4  16   2       25.10        9.00      4.80 o 
   5  16   2       17.01        6.13      4.46 o 
  -6  17   2       34.31       37.88      6.78 o 
  -5  17   2       19.45       22.64      5.87 o 
  -4  17   2        6.30        0.95      4.33 o 
  -3  17   2       27.84       37.02      7.03 o 
  -2  17   2        8.34       17.13      5.18 o 
  -1  17   2       11.39        5.83      5.83 o 
   0  17   2      503.74      530.91     13.10 o 
   1  17   2      126.78      108.83      5.89 o 
   2  17   2       55.07       47.48      8.12 o 
   3  17   2        0.78        4.63      4.63 o 
   4  17   2        2.89        4.41      4.96 o 
   5  17   2        4.83        0.58      5.04 o 
  -5  18   2       18.31        6.05      4.27 o 
  -4  18   2        1.09        1.47      3.53 o 
  -3  18   2       14.92        3.44      5.61 o 
  -2  18   2        3.65        1.44      4.01 o 
  -1  18   2        8.64        6.65      4.99 o 
   0  18   2        3.59        2.49      4.67 o 
   1  18   2       28.22       13.42      7.49 o 
   2  18   2      406.68      450.02     18.01 o 
   3  18   2        0.32        3.81      5.75 o 
   4  18   2        0.39        3.36      4.58 o 
  -4  19   2        0.50        3.61      3.99 o 
  -3  19   2       24.11       20.32      6.69 o 
  -2  19   2        0.48        1.00      5.47 o 
  -1  19   2       52.53       55.22      7.81 o 
   0  19   2        1.54        2.62      4.34 o 
   1  19   2      143.26      125.65     10.90 o 
   2  19   2       86.69       72.93     10.03 o 
   3  19   2        5.23        7.24      4.35 o 
  -3  20   2        3.08        1.55      5.48 o 
  -2  20   2        0.06        3.10      5.24 o 
  -1  20   2      112.13      104.72     10.07 o 
   0  20   2        1.46        8.09      8.16 o 
   1  20   2       17.39       13.46      6.23 o 
   2  20   2       58.00       62.94      8.88 o 
  -9   0   3      110.59      104.06      7.96 o 
  -7   0   3        8.98        8.83      3.36 o 
  -5   0   3     2864.08     2942.60     27.87 o 
  -3   0   3       79.81       79.65      3.50 o 
  -1   0   3     5898.85     6553.16     32.79 o 
   1   0   3     3550.31     3549.72     25.14 o 
   3   0   3      336.51      291.03      8.58 o 
   5   0   3        0.48        1.85      2.96 o 
   7   0   3      147.10      132.60      9.32 o 
   9   0   3       11.57       19.03      5.92 o 
 -10   1   3       32.29       30.85      5.59 o 
  -9   1   3       17.09       11.71      4.44 o 
  -8   1   3       20.45       22.52      4.39 o 
  -7   1   3       37.99       40.08      4.48 o 
  -6   1   3      411.32      407.68     11.17 o 
  -5   1   3      120.34       95.83      5.39 o 
  -4   1   3      433.08      428.17      9.14 o 
  -3   1   3       89.28       64.44      3.22 o 
  -2   1   3      576.13      602.06      8.57 o 
  -1   1   3      402.74      374.21      6.48 o 
   0   1   3      518.19      552.12     11.48 o 
   1   1   3      152.67      136.25      4.55 o 
   2   1   3       45.80       25.96      2.90 o 
   3   1   3      844.75      857.02     14.46 o 
   4   1   3       40.57       39.14      4.04 o 
   5   1   3      128.49      124.08      7.45 o 
   6   1   3       57.30       65.52      7.11 o 
   7   1   3      244.90      270.51     13.37 o 
   8   1   3        7.32        6.59      5.57 o 
   9   1   3       11.06       20.45      5.18 o 
 -10   2   3       34.55       28.88      5.27 o 
  -9   2   3       16.61       15.96      4.56 o 
  -8   2   3       31.56        0.00      2.88 o 
  -7   2   3      366.02      394.90     12.35 o 
  -6   2   3       39.56       32.45      3.99 o 
  -5   2   3      150.02      164.69      6.63 o 
  -4   2   3       37.48       34.28      2.98 o 
  -3   2   3     2594.81     2628.92      1.79 o 
  -2   2   3      574.01      568.31      1.24 o 
  -1   2   3      652.55      557.44      7.97 o 
   0   2   3      614.99      547.84     23.01 o 
   1   2   3       90.15       87.01      3.79 o 
   2   2   3      216.39      184.02      6.25 o 
   3   2   3     1271.14     1259.11     18.18 o 
   4   2   3      323.44      324.08     10.73 o 
   5   2   3        5.72       11.06      2.36 o 
   6   2   3      120.84      130.31      8.43 o 
   7   2   3       52.97       47.48      7.59 o 
   8   2   3        3.47       11.33      5.31 o 
   9   2   3        0.03        5.84      5.84 o 
 -10   3   3       10.56        4.73      4.32 o 
  -9   3   3       17.89       18.50      4.92 o 
  -8   3   3      332.69      324.05     12.55 o 
  -7   3   3       56.90       47.04      5.28 o 
  -6   3   3       57.43       54.44      4.92 o 
  -5   3   3        0.95        8.62      2.27 o 
  -4   3   3     1274.74     1264.40     16.76 o 
  -3   3   3     1831.49     2062.16     19.80 o 
  -2   3   3       95.46      105.78      3.90 o 
  -1   3   3     1560.91     1536.49     13.58 o 
   0   3   3       35.88       28.71      2.08 o 
   1   3   3      247.68      227.24      6.23 o 
   2   3   3      240.76      284.99      8.03 o 
   3   3   3      439.52      404.67     10.89 o 
   4   3   3        2.10        2.98      2.30 o 
   5   3   3        9.56       15.03      3.61 o 
   6   3   3      157.49      169.89     10.30 o 
   7   3   3       39.67       45.15      6.19 o 
   8   3   3       25.23       29.88      6.61 o 
   9   3   3        0.12        5.07      5.07 o 
 -10   4   3       13.58       20.82      4.47 o 
  -9   4   3      184.88      157.41      9.91 o 
  -8   4   3       25.36       27.61      4.57 o 
  -7   4   3        9.96        6.57      3.12 o 
  -6   4   3       24.45       25.65      3.85 o 
  -5   4   3        5.77        5.71      2.24 o 
  -4   4   3      233.57      226.62      7.34 o 
  -3   4   3     1761.90     1880.13     19.72 o 
  -2   4   3      139.57      153.63      4.85 o 
  -1   4   3       29.18       16.77      1.67 o 
   0   4   3     2586.32     2728.75    156.07 o 
   1   4   3      485.94      448.54      9.26 o 
   2   4   3      855.86      838.68     13.43 o 
   3   4   3        0.19        0.00      2.21 o 
   4   4   3      447.50      427.18     12.46 o 
   5   4   3       31.85       26.36      4.71 o 
   6   4   3      167.03      186.31     10.45 o 
   7   4   3       10.08       11.04      4.84 o 
   8   4   3       18.63       27.70      6.35 o 
 -10   5   3       27.74       28.41      6.10 o 
  -9   5   3       34.26       37.02      6.46 o 
  -8   5   3       37.19       26.96      5.57 o 
  -7   5   3       54.91       73.45      6.48 o 
  -6   5   3      148.57      145.72      7.82 o 
  -5   5   3       24.85       27.92      3.51 o 
  -4   5   3      431.34      464.69     10.75 o 
  -3   5   3      832.68      737.04      2.08 o 
  -2   5   3     2024.28     2095.35     19.65 o 
  -1   5   3       58.56       61.89      2.99 o 
   0   5   3     1352.94     1003.36    662.17 o 
   1   5   3      827.73      826.59     12.75 o 
   2   5   3      100.80       78.14      4.81 o 
   3   5   3       47.84       22.34      3.51 o 
   4   5   3       35.19       40.98      4.81 o 
   5   5   3        0.62        4.69      3.55 o 
   6   5   3       42.13       54.13      6.44 o 
   7   5   3        3.18        8.31      4.43 o 
   8   5   3        2.40        3.22      4.96 o 
  -9   6   3      234.01      253.76     11.94 o 
  -8   6   3       71.46       73.52      7.19 o 
  -7   6   3       41.92       34.32      5.21 o 
  -6   6   3       20.99       23.90      4.26 o 
  -5   6   3      567.16      584.38     13.70 o 
  -4   6   3       13.73       15.66      2.69 o 
  -3   6   3      291.88      251.16      7.51 o 
  -2   6   3       40.16       35.24      2.93 o 
  -1   6   3     6960.25     8202.62     43.82 o 
   0   6   3      858.83      816.63     36.15 o 
   1   6   3     1246.30     1265.88     16.56 o 
   2   6   3      527.56      489.47     11.61 o 
   3   6   3      334.75      329.98     10.57 o 
   4   6   3       49.17       49.51      4.80 o 
   5   6   3      108.95       87.99      7.89 o 
   6   6   3       66.96       62.89      7.21 o 
   7   6   3       18.14       13.01      5.24 o 
   8   6   3       29.68       33.42      7.59 o 
  -9   7   3       27.29       26.28      5.73 o 
  -8   7   3       58.38       50.15      6.58 o 
  -7   7   3       35.88       30.88      6.43 o 
  -6   7   3      148.84      160.71      7.90 o 
  -5   7   3      172.43      179.84      8.07 o 
  -4   7   3       24.45       24.01      3.20 o 
  -3   7   3      129.90      126.68      5.72 o 
  -2   7   3      190.73      210.53      6.45 o 
  -1   7   3     6135.01     7533.89     43.32 o 
   0   7   3      649.66      636.92     10.41 o 
   1   7   3      173.35      123.78      1.96 o 
   2   7   3       18.58       13.09      2.92 o 
   3   7   3      337.20      344.03     10.77 o 
   4   7   3       55.25       58.63      6.13 o 
   5   7   3      102.52      119.42      8.04 o 
   6   7   3       20.97       17.21      5.13 o 
   7   7   3        4.21        2.54      4.29 o 
   8   7   3        1.36        1.12      4.99 o 
  -9   8   3        7.65        9.61      4.45 o 
  -8   8   3       17.82       16.36      5.45 o 
  -7   8   3      821.27      886.70     21.29 o 
  -6   8   3      795.54      873.71     19.87 o 
  -5   8   3      307.93      328.28     11.63 o 
  -4   8   3       62.31       63.31      5.00 o 
  -3   8   3      128.11       92.70      5.42 o 
  -2   8   3       47.87       60.57      3.84 o 
  -1   8   3      986.10      921.62     14.32 o 
   0   8   3      405.77      372.03     16.13 o 
   1   8   3     4887.85     5711.76     43.44 o 
   2   8   3      123.38      133.01      6.71 o 
   3   8   3      167.30      153.00      7.96 o 
   4   8   3        0.86        3.87      3.19 o 
   5   8   3      116.41       99.50      4.32 o 
   6   8   3        3.67        4.71      5.17 o 
   7   8   3       27.94       37.18      6.12 o 
   8   8   3        0.00        6.71      4.96 o 
  -9   9   3        0.03        2.14      4.56 o 
  -8   9   3       11.66       13.17      4.65 o 
  -7   9   3      746.68      798.19     20.41 o 
  -6   9   3        2.66        1.41      5.11 o 
  -5   9   3       85.97       75.93      7.20 o 
  -4   9   3      255.79      234.65      9.63 o 
  -3   9   3      272.20      300.34      9.61 o 
  -2   9   3        8.48        3.17      2.56 o 
  -1   9   3      152.90      129.38      5.93 o 
   0   9   3        4.54        6.74      1.73 o 
   1   9   3      387.16      399.86     11.43 o 
   2   9   3       46.55       41.61      4.58 o 
   3   9   3        3.16        1.27      2.70 o 
   4   9   3      188.30      207.94     10.61 o 
   5   9   3       41.83       58.95      7.27 o 
   6   9   3        0.84        0.52      4.41 o 
   7   9   3        1.57        5.89      4.89 o 
   8   9   3        0.47        5.61      5.61 o 
  -9  10   3        7.41        9.02      4.55 o 
  -8  10   3        2.34        0.43      4.43 o 
  -7  10   3        0.06        3.61      4.55 o 
  -6  10   3        8.78        7.74      5.80 o 
  -5  10   3     2046.61     2319.55     31.88 o 
  -4  10   3      485.98      470.30     13.30 o 
  -3  10   3       16.75       12.48      3.37 o 
  -2  10   3      105.50       88.80      5.71 o 
  -1  10   3      334.38      287.89      9.05 o 
   0  10   3       36.81       42.05      7.52 o 
   1  10   3        2.53        3.07      3.07 o 
   2  10   3       31.64       22.42      4.75 o 
   3  10   3      590.71      575.43     16.35 o 
   4  10   3       84.17       85.71      7.40 o 
   5  10   3      160.68      151.17     10.11 o 
   6  10   3       36.76       40.34      7.13 o 
   7  10   3        0.00        1.64      4.10 o 
  -8  11   3       71.08       90.62      7.66 o 
  -7  11   3       92.35       97.48      8.41 o 
  -6  11   3       25.80       27.09      5.50 o 
  -5  11   3     1132.96     1249.54     23.53 o 
  -4  11   3       14.70       12.07      4.35 o 
  -3  11   3      413.90      409.59     12.60 o 
  -2  11   3      258.78      249.86      8.95 o 
  -1  11   3        8.23        4.65      2.97 o 
   0  11   3      123.55      126.14      4.97 o 
   1  11   3      519.60      497.42     14.17 o 
   2  11   3      132.52      151.91      8.70 o 
   3  11   3      322.63      351.47     13.40 o 
   4  11   3       49.35       45.92      6.35 o 
   5  11   3       24.92       26.57      6.17 o 
   6  11   3        0.05       10.44      4.29 o 
   7  11   3        4.38        0.00      5.12 o 
  -8  12   3        2.33        1.30      4.52 o 
  -7  12   3        3.00        5.13      4.22 o 
  -6  12   3       28.34       31.57      5.58 o 
  -5  12   3       23.58       10.83      4.58 o 
  -4  12   3        0.81        7.50      3.38 o 
  -3  12   3      393.54      371.04     12.18 o 
  -2  12   3      288.20      270.43     10.43 o 
  -1  12   3        2.65        5.49      2.26 o 
   0  12   3      261.94      253.96      7.24 o 
   1  12   3       47.70       46.12      5.51 o 
   2  12   3       38.80        5.49      3.44 o 
   3  12   3       76.41       64.73      7.93 o 
   4  12   3       38.76       35.68      6.29 o 
   5  12   3      108.74      115.51      8.71 o 
   6  12   3      142.03      132.87     10.66 o 
   7  12   3        2.40        2.85      5.43 o 
  -8  13   3       12.30       15.63      4.35 o 
  -7  13   3        7.79        4.40      4.80 o 
  -6  13   3       11.41       13.08      4.52 o 
  -5  13   3       40.10       44.74      5.38 o 
  -4  13   3       52.03       59.43      6.02 o 
  -3  13   3      432.55      424.52     13.93 o 
  -2  13   3       15.49       21.56      4.95 o 
  -1  13   3      185.43      162.99      9.11 o 
   0  13   3      113.27      100.39      5.18 o 
   1  13   3      270.54      260.18     11.16 o 
   2  13   3       49.54       57.71      6.57 o 
   3  13   3      321.89      366.35     14.55 o 
   4  13   3       13.82        0.00      3.86 o 
   5  13   3       36.66        6.14      6.14 o 
   6  13   3       16.44        7.79      5.98 o 
  -7  14   3        7.99       18.47      4.38 o 
  -6  14   3       57.67       58.92      6.39 o 
  -5  14   3       28.64       29.96      6.01 o 
  -4  14   3        3.33        3.92      4.12 o 
  -3  14   3     1003.56     1038.63     22.71 o 
  -2  14   3       26.35       32.47      5.51 o 
  -1  14   3      224.16      223.01     11.14 o 
   0  14   3      176.81      186.18      6.95 o 
   1  14   3       35.72        4.42      4.42 o 
   2  14   3      121.81      116.79      4.21 o 
   3  14   3        2.36       12.07      4.33 o 
   4  14   3       24.55       36.75      6.18 o 
   5  14   3       47.27        4.89      5.06 o 
   6  14   3        9.73        5.14      6.59 o 
  -7  15   3        6.93       19.25      4.91 o 
  -6  15   3        3.62        7.24      4.38 o 
  -5  15   3       29.60       27.92      5.31 o 
  -4  15   3       14.05       21.54      4.83 o 
  -3  15   3      198.93      204.06     10.68 o 
  -2  15   3       43.93       44.98      5.91 o 
  -1  15   3      321.30      324.99     14.17 o 
   0  15   3       80.55       83.18     12.84 o 
   1  15   3      254.59      260.19     12.60 o 
   2  15   3       11.14       16.33      4.56 o 
   3  15   3       37.91       39.76      6.84 o 
   4  15   3        0.12        2.08      3.78 o 
   5  15   3       85.61      100.79      9.07 o 
  -6  16   3       41.21       36.64      6.34 o 
  -5  16   3       25.30       16.77      5.56 o 
  -4  16   3        7.53        6.55      4.62 o 
  -3  16   3       18.27       16.45      5.73 o 
  -2  16   3       48.10       66.95      6.85 o 
  -1  16   3      512.95      521.93     17.39 o 
   0  16   3        0.31        3.32      3.32 o 
   1  16   3       98.39       99.92      8.18 o 
   2  16   3       41.77       35.64      6.26 o 
   3  16   3        2.80        4.11      5.16 o 
   4  16   3        1.45        5.77      5.77 o 
   5  16   3        0.16        6.85      3.93 o 
  -6  17   3        7.39        9.39      4.80 o 
  -5  17   3        2.83        4.66      3.71 o 
  -4  17   3        1.47        3.67      4.72 o 
  -3  17   3       17.19       22.76      5.32 o 
  -2  17   3        1.25        4.38      4.12 o 
  -1  17   3      208.68      210.60     11.96 o 
   0  17   3       27.50       31.28      4.62 o 
   1  17   3      159.22      153.15      5.69 o 
   2  17   3       11.27        5.07      5.61 o 
   3  17   3       37.82       35.90      7.10 o 
   4  17   3        0.90        3.35      5.33 o 
  -5  18   3        0.07        5.22      5.22 o 
  -4  18   3        5.61       12.77      4.58 o 
  -3  18   3        0.96        5.62      3.64 o 
  -2  18   3       12.41        6.48      4.89 o 
  -1  18   3        0.57        8.40      4.44 o 
   0  18   3        7.99        7.19      4.07 o 
   1  18   3      121.90      131.28     11.34 o 
   2  18   3       48.18       41.56      7.09 o 
   3  18   3        1.05        0.52      5.02 o 
  -4  19   3        3.43        4.53      4.53 o 
  -3  19   3        0.13        1.46      4.34 o 
  -2  19   3        1.60        7.23      4.51 o 
  -1  19   3       18.92       19.48      5.00 o 
   0  19   3        5.96        6.47      3.78 o 
   1  19   3       75.67       79.99      8.31 o 
   2  19   3       10.30       14.00      5.64 o 
  -2  20   3        1.07        6.45      4.24 o 
  -1  20   3        0.04        4.02      4.81 o 
   0  20   3       24.93       23.64      4.45 o 
   1  20   3       47.79       42.94      7.51 o 
 -10   0   4        1.43        3.01      2.80 o 
  -8   0   4        0.82        0.99      3.18 o 
  -6   0   4      509.83      516.56     13.23 o 
  -4   0   4       26.27       25.10      2.81 o 
  -2   0   4      236.24      243.98      6.29 o 
   0   0   4       31.21       29.25      1.79 o 
   2   0   4     2922.84     3189.38     29.05 o 
   4   0   4     1181.61     1263.29     21.26 o 
   6   0   4        0.15        7.18      3.26 o 
   8   0   4       60.72       65.40      8.62 o 
 -10   1   4       30.64       37.25      4.70 o 
  -9   1   4        6.94        3.27      3.71 o 
  -8   1   4      441.03      416.09     13.57 o 
  -7   1   4       18.64       20.96      3.86 o 
  -6   1   4      374.49      377.47     11.08 o 
  -5   1   4      918.00      967.76     16.33 o 
  -4   1   4      143.98      124.09      5.33 o 
  -3   1   4       14.38       15.13      2.10 o 
  -2   1   4      131.79      115.44      4.48 o 
  -1   1   4      189.97      206.32      5.64 o 
   0   1   4       34.22       44.78      1.97 o 
   1   1   4     2710.80     2942.68     25.61 o 
   2   1   4      346.29      362.24      9.71 o 
   3   1   4      611.18      668.43     14.54 o 
   4   1   4       82.21       68.03      6.07 o 
   5   1   4       16.52       14.97      4.72 o 
   6   1   4        6.70        5.18      4.34 o 
   7   1   4       16.15       17.77      5.90 o 
   8   1   4       20.54        3.23      6.62 o 
 -10   2   4        1.58        2.31      3.25 o 
  -9   2   4        0.55        8.11      3.57 o 
  -8   2   4       39.54       38.34      5.45 o 
  -7   2   4       44.50       41.27      5.04 o 
  -6   2   4        0.90        5.48      2.27 o 
  -5   2   4       59.60       43.27      3.90 o 
  -4   2   4      594.96      684.42     12.40 o 
  -3   2   4     2385.07     2535.19     23.38 o 
  -2   2   4      268.44      281.17      6.73 o 
  -1   2   4      832.31      831.18     11.57 o 
   0   2   4      163.33      160.12      7.76 o 
   1   2   4     2483.86     2812.23     25.49 o 
   2   2   4      163.43      152.87      6.41 o 
   3   2   4     1780.64     1892.05     24.63 o 
   4   2   4      317.89      328.95     11.48 o 
   5   2   4        2.83        0.39      3.89 o 
   6   2   4        3.85       11.02      4.46 o 
   7   2   4       10.62       16.58      6.43 o 
   8   2   4      130.72      127.73     11.21 o 
 -10   3   4       18.11       13.23      4.35 o 
  -9   3   4       50.61       57.97      5.58 o 
  -8   3   4        8.16        9.02      4.09 o 
  -7   3   4       50.29       44.91      3.13 o 
  -6   3   4        0.06        1.60      2.85 o 
  -5   3   4       13.47        9.93      2.86 o 
  -4   3   4       70.35       73.78      4.42 o 
  -3   3   4     1885.18     2202.14     22.24 o 
  -2   3   4      118.44      133.33      5.03 o 
  -1   3   4     1519.49     1455.73     15.20 o 
   0   3   4      233.41      226.11     12.99 o 
   1   3   4       73.81       87.44      4.82 o 
   2   3   4      107.44      102.86      5.72 o 
   3   3   4      118.70      110.42      6.45 o 
   4   3   4      140.69      171.44      8.26 o 
   5   3   4        0.50        4.22      4.10 o 
   6   3   4      251.84      251.92     13.18 o 
   7   3   4      453.89      491.24     18.71 o 
   8   3   4        1.92        2.79      5.65 o 
 -10   4   4       17.73       24.86      5.15 o 
  -9   4   4        3.67       10.34      3.59 o 
  -8   4   4        2.65        7.09      3.39 o 
  -7   4   4      464.76      501.35     14.31 o 
  -6   4   4       36.87        3.05      3.05 o 
  -5   4   4      173.80      167.67      7.20 o 
  -4   4   4        0.57        5.72      2.15 o 
  -3   4   4      195.30      168.31      6.24 o 
  -2   4   4      600.22      717.44     11.68 o 
  -1   4   4     8808.70     9593.16      4.10 o 
   0   4   4      546.10      541.09     24.86 o 
   1   4   4     1036.12      986.78     15.11 o 
   2   4   4       93.63       80.57      5.45 o 
   3   4   4      274.61      222.77      9.28 o 
   4   4   4      144.37      141.99      8.21 o 
   5   4   4      124.26      111.69      8.59 o 
   6   4   4      136.92      115.63      9.99 o 
   7   4   4      157.32      149.47     11.59 o 
   8   4   4       48.43       56.53      7.93 o 
 -10   5   4        0.74        2.78      4.27 o 
  -9   5   4       85.04       77.22      7.67 o 
  -8   5   4       21.92       17.17      4.55 o 
  -7   5   4       28.67       23.55      4.93 o 
  -6   5   4      296.93      290.54     10.70 o 
  -5   5   4       45.76       42.34      3.99 o 
  -4   5   4     1014.98     1138.40     17.99 o 
  -3   5   4     1421.50     1385.30      2.30 o 
  -2   5   4      556.69      720.81     11.99 o 
  -1   5   4       87.57       81.37      4.11 o 
   0   5   4        9.48        4.20      1.64 o 
   1   5   4      184.35      165.38      6.89 o 
   2   5   4      186.12      187.48      7.95 o 
   3   5   4        0.11        2.91      2.35 o 
   4   5   4       31.20       21.55      4.82 o 
   5   5   4      686.22      755.71     20.14 o 
   6   5   4       83.00       98.14      9.17 o 
   7   5   4        1.46        0.52      5.06 o 
   8   5   4        2.21        2.30      5.14 o 
  -9   6   4        0.01        4.16      4.16 o 
  -8   6   4        0.83        9.40      3.56 o 
  -7   6   4      262.43      266.02     10.83 o 
  -6   6   4      119.08      100.35      4.10 o 
  -5   6   4      524.86      566.42     14.03 o 
  -4   6   4       23.44       34.81      3.59 o 
  -3   6   4     2131.78     2566.34     26.21 o 
  -2   6   4       12.88        8.59      2.28 o 
  -1   6   4       11.08       16.68      2.87 o 
   0   6   4     3042.49     3351.80    117.11 o 
   1   6   4        2.39        0.20      2.45 o 
   2   6   4      130.58      154.89      7.40 o 
   3   6   4      223.39      214.73      9.67 o 
   4   6   4        4.88        6.91      4.00 o 
   5   6   4      235.18      244.47     12.80 o 
   6   6   4       58.73       60.22      7.70 o 
   7   6   4       95.02       90.32      9.44 o 
   8   6   4        1.83        3.45      4.66 o 
  -9   7   4       47.79       43.52      5.87 o 
  -8   7   4       17.71       15.10      4.62 o 
  -7   7   4       18.40       22.61      4.52 o 
  -6   7   4      296.64      321.18     11.89 o 
  -5   7   4       20.22       24.20      4.10 o 
  -4   7   4      698.99      708.57     15.24 o 
  -3   7   4      178.12      171.31      7.16 o 
  -2   7   4       97.09       82.89      4.73 o 
  -1   7   4        0.02        1.80      1.80 o 
   0   7   4      336.27      255.26     14.83 o 
   1   7   4      686.88      702.86     15.03 o 
   2   7   4      319.93      316.16     10.77 o 
   3   7   4      174.10      146.35      8.87 o 
   4   7   4        0.08        4.94      4.94 o 
   5   7   4      224.83      246.73     12.15 o 
   6   7   4        0.08        4.01      4.92 o 
   7   7   4        0.82        5.45      5.45 o 
   8   7   4       11.88        8.67      6.58 o 
  -9   8   4       32.33       48.37      6.37 o 
  -8   8   4       14.78       19.54      4.48 o 
  -7   8   4        1.17        1.48      3.36 o 
  -6   8   4       76.74       87.65      6.98 o 
  -5   8   4      413.34      424.94     13.34 o 
  -4   8   4       16.77       17.88      3.72 o 
  -3   8   4        0.77        0.47      2.18 o 
  -2   8   4       72.27       68.99      4.72 o 
  -1   8   4      158.24      129.42      5.84 o 
   0   8   4       40.48       33.19      4.11 o 
   1   8   4      617.72      584.91     14.35 o 
   2   8   4       24.13       24.38      4.44 o 
   3   8   4      270.10      254.39     11.12 o 
   4   8   4      335.07      341.74     14.07 o 
   5   8   4        0.06        6.18      6.18 o 
   6   8   4       14.94       14.31      6.58 o 
   7   8   4        8.88       15.58      5.72 o 
  -9   9   4        6.01        7.52      4.46 o 
  -8   9   4       13.41       16.74      4.58 o 
  -7   9   4       32.13       17.87      5.17 o 
  -6   9   4       19.58       19.72      4.65 o 
  -5   9   4      153.39      190.86      9.19 o 
  -4   9   4      235.08      245.52      9.63 o 
  -3   9   4       35.95       36.92      4.10 o 
  -2   9   4      232.70      209.18      7.78 o 
  -1   9   4       12.91       17.72      3.13 o 
   0   9   4     1484.76     1590.08     97.96 o 
   1   9   4        0.23        1.71      3.27 o 
   2   9   4        0.41        3.55      3.33 o 
   3   9   4      314.93      314.66     12.77 o 
   4   9   4        1.32        1.67      4.81 o 
   5   9   4       85.08       79.96      8.48 o 
   6   9   4       55.84       53.64      8.95 o 
   7   9   4       22.69       29.40      6.89 o 
  -9  10   4       10.06        3.80      4.06 o 
  -8  10   4       58.25       63.35      7.04 o 
  -7  10   4        0.28        3.20      4.11 o 
  -6  10   4       32.41       40.15      5.93 o 
  -5  10   4      418.28      462.74     14.20 o 
  -4  10   4        1.82        3.09      3.33 o 
  -3  10   4      300.33      314.23     10.39 o 
  -2  10   4       24.51       15.30      3.43 o 
  -1  10   4      169.61      167.22      7.22 o 
   0  10   4       23.98       20.62      3.00 o 
   1  10   4        0.37        2.47      3.47 o 
   2  10   4       73.32       76.64      7.11 o 
   3  10   4      546.66      619.79     18.13 o 
   4  10   4      248.49      263.26     13.02 o 
   5  10   4       57.30       73.70      7.74 o 
   6  10   4       65.95       78.92      8.18 o 
   7  10   4        0.26        3.43      5.03 o 
  -8  11   4        0.04        3.83      3.83 o 
  -7  11   4       73.98       74.55      8.05 o 
  -6  11   4       46.43       52.84      6.04 o 
  -5  11   4       11.91       13.03      4.51 o 
  -4  11   4        0.01        1.98      3.13 o 
  -3  11   4       19.86       19.63      4.24 o 
  -2  11   4       10.50       11.05      2.93 o 
  -1  11   4        0.85        1.99      2.79 o 
   0  11   4      364.26      349.59     17.08 o 
   1  11   4      682.32      679.20     17.49 o 
   2  11   4      287.41      274.02     12.09 o 
   3  11   4      216.89      215.23     11.34 o 
   4  11   4       16.19       22.86      5.58 o 
   5  11   4        0.29        1.04      4.79 o 
   6  11   4        5.44        1.67      4.80 o 
   7  11   4        2.82        1.72      5.75 o 
  -8  12   4        2.32        3.89      3.57 o 
  -7  12   4      227.58      236.91     11.58 o 
  -6  12   4        2.38        6.08      3.65 o 
  -5  12   4       84.24       99.43      7.61 o 
  -4  12   4      114.60      119.35      7.78 o 
  -3  12   4      312.34      293.08     11.36 o 
  -2  12   4       59.79       47.01      5.50 o 
  -1  12   4      101.14       96.74      6.91 o 
   0  12   4       12.07       13.93      2.85 o 
   1  12   4      320.92      330.92     12.93 o 
   2  12   4        7.17        4.65      4.65 o 
   3  12   4      198.32      205.41     11.97 o 
   4  12   4        1.26        2.95      4.81 o 
   5  12   4       35.28       32.46      6.92 o 
   6  12   4        5.04        9.04      5.14 o 
  -8  13   4       11.36        9.15      4.33 o 
  -7  13   4       14.56       14.72      5.06 o 
  -6  13   4        2.46        3.75      4.17 o 
  -5  13   4        7.86        0.37      4.45 o 
  -4  13   4        9.95       16.01      4.21 o 
  -3  13   4      108.87      126.13      8.36 o 
  -2  13   4      196.34      182.37      9.47 o 
  -1  13   4      313.96      339.12     12.31 o 
   0  13   4        9.39        5.64      3.07 o 
   1  13   4       77.62       76.53      6.97 o 
   2  13   4        9.39       12.88      4.32 o 
   3  13   4        0.40        4.70      4.81 o 
   4  13   4        4.93        4.59      4.08 o 
   5  13   4        3.58       10.45      5.39 o 
   6  13   4        0.51        2.30      5.39 o 
  -7  14   4       33.27       40.54      5.93 o 
  -6  14   4       44.77       47.53      5.83 o 
  -5  14   4       57.25       64.34      6.59 o 
  -4  14   4       50.52       69.68      6.69 o 
  -3  14   4        8.37        1.86      4.52 o 
  -2  14   4       83.35       89.27      7.28 o 
  -1  14   4      280.47      326.97     12.73 o 
   0  14   4        0.81        2.69      2.57 o 
   1  14   4       16.50       10.91      4.62 o 
   2  14   4        2.92        8.19      4.01 o 
   3  14   4       34.47       29.28      6.54 o 
   4  14   4        4.31        0.00      5.21 o 
   5  14   4        0.06        2.80      5.16 o 
  -7  15   4        2.54        7.10      3.85 o 
  -6  15   4       17.72       29.13      5.43 o 
  -5  15   4       12.18       15.44      4.70 o 
  -4  15   4        0.08        4.95      3.36 o 
  -3  15   4       71.91       89.35      7.58 o 
  -2  15   4       51.31       59.60      6.69 o 
  -1  15   4        7.75        2.76      4.98 o 
   0  15   4       54.39       65.92      6.13 o 
   1  15   4        0.70        4.43      4.06 o 
   2  15   4        0.53        3.35      4.52 o 
   3  15   4        0.11        7.27      3.86 o 
   4  15   4       14.89        5.53      6.31 o 
   5  15   4       21.73        5.93      5.93 o 
  -6  16   4       12.60        5.81      4.93 o 
  -5  16   4        7.89        8.84      5.00 o 
  -4  16   4       28.43       18.96      6.19 o 
  -3  16   4       77.27       79.31      7.73 o 
  -2  16   4        0.03        0.80      3.77 o 
  -1  16   4        1.91       11.81      4.36 o 
   0  16   4        1.42        2.37      3.02 o 
   1  16   4       38.84       40.93      6.38 o 
   2  16   4        0.75        2.00      4.38 o 
   3  16   4        5.29        1.64      5.79 o 
   4  16   4        8.04        9.61      5.53 o 
  -5  17   4        0.65        1.36      3.91 o 
  -4  17   4       22.91       24.97      6.23 o 
  -3  17   4        2.59        1.32      5.45 o 
  -2  17   4        1.30        4.70      4.70 o 
  -1  17   4       44.76       46.51      6.54 o 
   0  17   4        0.02        2.90      2.90 o 
   1  17   4        6.11        0.97      5.62 o 
   2  17   4        0.29        4.67      4.53 o 
   3  17   4       31.73       34.75      6.82 o 
  -4  18   4       15.46       21.96      4.63 o 
  -3  18   4       40.40       54.76      6.99 o 
  -2  18   4       73.14       80.66      7.63 o 
  -1  18   4        4.66        3.72      5.00 o 
   0  18   4       13.26       10.39      3.63 o 
   1  18   4       15.51       25.40      6.04 o 
   2  18   4        1.93        5.36      5.67 o 
   3  18   4        0.93        0.56      5.30 o 
  -3  19   4        0.39        0.00      4.26 o 
  -2  19   4        0.12        3.74      3.70 o 
  -1  19   4        0.58        5.79      6.01 o 
   0  19   4        4.01        7.50      4.72 o 
   1  19   4       42.39       38.54      6.91 o 
  -9   0   5       35.56       48.52      5.22 o 
  -7   0   5      279.16      297.83     10.88 o 
  -5   0   5      125.59      138.14      6.37 o 
  -3   0   5     1233.02     1212.07     17.18 o 
  -1   0   5     1453.03     1338.61     16.23 o 
   1   0   5     1264.12     1209.07     18.24 o 
   3   0   5      106.20       89.96      5.92 o 
   5   0   5      124.40      122.37      8.68 o 
   7   0   5        0.02        6.83      5.65 o 
 -10   1   5        1.15        1.49      3.42 o 
  -9   1   5       17.03       11.06      4.02 o 
  -8   1   5       16.89       23.37      4.49 o 
  -7   1   5        0.23        4.37      3.00 o 
  -6   1   5      136.87      124.91      6.85 o 
  -5   1   5        0.08        1.24      2.34 o 
  -4   1   5      210.72      201.48      7.27 o 
  -3   1   5       29.00       24.55      2.75 o 
  -2   1   5       32.20       29.52      2.85 o 
  -1   1   5       15.93       26.46      2.56 o 
   0   1   5     1270.60     1481.23     34.08 o 
   1   1   5      100.06      113.17      5.43 o 
   2   1   5      577.98      623.29     14.36 o 
   3   1   5       21.94       12.29      3.99 o 
   4   1   5      100.19       88.23      7.12 o 
   5   1   5       13.33       23.49      4.53 o 
   6   1   5       35.69       46.28      6.71 o 
   7   1   5        7.07       16.59      4.91 o 
   8   1   5      131.49      112.57     11.62 o 
 -10   2   5        3.38        1.15      2.88 o 
  -9   2   5       21.48       21.29      4.45 o 
  -8   2   5       24.69       26.16      4.04 o 
  -7   2   5       38.75       47.48      5.32 o 
  -6   2   5       99.02       94.28      6.65 o 
  -5   2   5      119.01      112.38      5.95 o 
  -4   2   5      220.56      230.85      7.90 o 
  -3   2   5      733.15      781.39     13.50 o 
  -2   2   5       88.11      125.01      5.22 o 
  -1   2   5     1181.38     1225.82     16.26 o 
   0   2   5      397.95      471.96     19.54 o 
   1   2   5      303.68      310.49      9.51 o 
   2   2   5       59.90       51.29      5.22 o 
   3   2   5       50.63       35.04      4.79 o 
   4   2   5      222.70      256.11     10.83 o 
   5   2   5       21.04       24.42      5.40 o 
   6   2   5      176.70      194.10     11.71 o 
   7   2   5       30.11       39.20      7.53 o 
 -10   3   5       19.04       25.21      5.18 o 
  -9   3   5        2.94        2.27      3.92 o 
  -8   3   5       93.59       90.78      7.09 o 
  -7   3   5       30.94        0.66      2.79 o 
  -6   3   5      629.82      654.14     15.41 o 
  -5   3   5       31.20       20.02      3.65 o 
  -4   3   5      411.16      412.86     10.36 o 
  -3   3   5        6.61        6.10      2.07 o 
  -2   3   5     1775.60     1827.73      2.55 o 
  -1   3   5       82.05       75.01      4.23 o 
   0   3   5        4.45       14.36      1.89 o 
   1   3   5        2.00        1.70      2.13 o 
   2   3   5      443.89      439.95     12.87 o 
   3   3   5       58.31       60.58      6.16 o 
   4   3   5        1.16        3.35      3.14 o 
   5   3   5       13.84       23.70      5.06 o 
   6   3   5      196.78      213.79     12.86 o 
   7   3   5       13.92       19.31      6.17 o 
  -9   4   5        0.89        3.07      3.70 o 
  -8   4   5      106.60      113.71      3.35 o 
  -7   4   5       10.99       12.01      3.85 o 
  -6   4   5      115.45      116.19      2.60 o 
  -5   4   5       90.21       86.20      5.83 o 
  -4   4   5      126.90      124.95      6.46 o 
  -3   4   5       45.80       49.95      4.20 o 
  -2   4   5      147.56      147.40      2.08 o 
  -1   4   5      228.33      192.88      1.59 o 
   0   4   5       94.73      113.07     13.28 o 
   1   4   5       41.54       61.99      4.53 o 
   2   4   5      173.60      195.49      8.64 o 
   3   4   5       78.12       92.80      7.17 o 
   4   4   5      107.59      114.37      8.24 o 
   5   4   5        6.40       21.58      4.69 o 
   6   4   5       54.47       46.98      8.15 o 
   7   4   5       15.12       24.59      6.61 o 
  -9   5   5        2.07        4.22      4.22 o 
  -8   5   5       44.56       53.44      6.05 o 
  -7   5   5       63.85       59.87      5.87 o 
  -6   5   5      496.99      512.32     14.34 o 
  -5   5   5      708.85      798.63     17.20 o 
  -4   5   5      549.15      582.34     13.56 o 
  -3   5   5       17.69       10.49      3.25 o 
  -2   5   5       93.27      114.64      5.57 o 
  -1   5   5      166.41      178.08      6.60 o 
   0   5   5      633.54      636.90     31.72 o 
   1   5   5       41.33       41.64      3.92 o 
   2   5   5       80.92       74.54      6.20 o 
   3   5   5       14.89       14.65      4.37 o 
   4   5   5     1184.66     1279.83     25.47 o 
   5   5   5       69.34       71.83      8.84 o 
   6   5   5      346.49      347.27     15.96 o 
   7   5   5       62.04       68.63      9.72 o 
  -9   6   5       12.01       23.99      4.48 o 
  -8   6   5       32.84        3.47      3.47 o 
  -7   6   5        1.13        0.00      3.29 o 
  -6   6   5        1.41        2.95      3.37 o 
  -5   6   5       74.78       85.90      6.27 o 
  -4   6   5      347.21      362.85     11.53 o 
  -3   6   5      852.70      951.80     17.01 o 
  -2   6   5      344.47      363.77      9.92 o 
  -1   6   5      181.64      171.13      1.88 o 
   0   6   5      134.99      131.53      8.14 o 
   1   6   5      526.67      503.71     13.68 o 
   2   6   5       22.02       23.17      4.21 o 
   3   6   5       88.87       97.71      7.58 o 
   4   6   5      409.46      419.50     15.79 o 
   5   6   5       96.43      102.61      9.63 o 
   6   6   5      124.10      135.15     10.99 o 
   7   6   5      197.02      165.04     13.15 o 
  -9   7   5        0.50        4.34      4.34 o 
  -8   7   5        0.12        1.20      3.42 o 
  -7   7   5        3.61        6.67      4.04 o 
  -6   7   5      162.76      181.13      8.74 o 
  -5   7   5      325.49      354.96     12.11 o 
  -4   7   5       78.45       87.76      6.49 o 
  -3   7   5      454.16      526.57     12.78 o 
  -2   7   5       63.20       73.02      4.59 o 
  -1   7   5       76.81       60.19      4.54 o 
   0   7   5        9.07        4.39      2.17 o 
   1   7   5      162.70      149.66      8.15 o 
   2   7   5      303.75      273.33     11.25 o 
   3   7   5       73.83       80.02      7.39 o 
   4   7   5      403.52      424.47     16.22 o 
   5   7   5      306.58      309.52     14.66 o 
   6   7   5       58.08       47.58      8.59 o 
   7   7   5        0.43        5.79      6.43 o 
  -9   8   5       33.52       28.83      5.61 o 
  -8   8   5       14.21       14.54      5.06 o 
  -7   8   5        7.66       11.90      2.99 o 
  -6   8   5        0.53        1.09      2.86 o 
  -5   8   5       67.59       78.34      6.31 o 
  -4   8   5      239.10      251.82      9.92 o 
  -3   8   5      771.94      833.36     16.82 o 
  -2   8   5       59.63       52.62      4.58 o 
  -1   8   5      622.36      591.40     13.69 o 
   0   8   5      319.23      302.07     21.72 o 
   1   8   5      870.51      878.44     19.08 o 
   2   8   5     1376.07     1497.12     25.01 o 
   3   8   5      132.43      119.57      9.69 o 
   4   8   5      301.85      281.63     14.01 o 
   5   8   5      256.18      278.10     14.40 o 
   6   8   5       31.96       39.62      7.23 o 
   7   8   5       95.28      102.43     10.82 o 
  -9   9   5        4.33        0.00      4.08 o 
  -8   9   5        0.85        0.41      4.20 o 
  -7   9   5       21.06       23.02      4.84 o 
  -6   9   5      133.47      158.82      8.64 o 
  -5   9   5       36.86       37.92      5.65 o 
  -4   9   5        7.45        5.73      3.49 o 
  -3   9   5       35.94       34.14      4.48 o 
  -2   9   5       57.74       53.62      4.67 o 
  -1   9   5      467.15      458.54     12.40 o 
   0   9   5       13.31       11.94      2.86 o 
   1   9   5      715.94      671.35     17.69 o 
   2   9   5     1758.33     1896.29     30.07 o 
   3   9   5      115.22      107.08      9.68 o 
   4   9   5       72.23       51.84      7.58 o 
   5   9   5       27.11       31.65      6.39 o 
   6   9   5       13.49        7.30      6.18 o 
  -8  10   5        0.15        0.82      3.47 o 
  -7  10   5        0.05        2.86      3.49 o 
  -6  10   5       98.84       93.77      3.54 o 
  -5  10   5       63.31       53.74      5.90 o 
  -4  10   5        0.63        0.34      2.98 o 
  -3  10   5      217.25      212.86      9.20 o 
  -2  10   5        8.34        8.41      3.74 o 
  -1  10   5        0.47        2.38      3.14 o 
   0  10   5      904.45      859.69     64.16 o 
   1  10   5      741.29      737.23     19.08 o 
   2  10   5      256.47      251.43     11.85 o 
   3  10   5      441.93      448.49     16.03 o 
   4  10   5       11.35        8.34      4.78 o 
   5  10   5        0.17        1.09      4.77 o 
   6  10   5        4.07       10.81      4.47 o 
  -8  11   5       42.79       41.22      6.09 o 
  -7  11   5        5.99       10.83      4.12 o 
  -6  11   5        0.94        0.78      4.08 o 
  -5  11   5       40.52       41.99      5.58 o 
  -4  11   5      125.84      121.30      8.19 o 
  -3  11   5       77.23       76.64      6.47 o 
  -2  11   5      119.98      108.58      7.15 o 
  -1  11   5       79.35       71.40      6.12 o 
   0  11   5     1488.61     1491.57     73.96 o 
   1  11   5      973.12     1009.14     22.70 o 
   2  11   5      131.16      144.05      9.66 o 
   3  11   5       26.20       31.65      6.26 o 
   4  11   5        7.69        6.09      5.46 o 
   5  11   5        1.41        4.94      4.54 o 
   6  11   5        1.57        7.52      5.35 o 
  -8  12   5       47.45       41.07      6.37 o 
  -7  12   5       35.33        0.00      4.16 o 
  -6  12   5        0.27        2.45      4.04 o 
  -5  12   5       39.21       47.84      5.77 o 
  -4  12   5        1.11        0.37      3.72 o 
  -3  12   5        0.39        2.76      3.56 o 
  -2  12   5      101.51       92.22      7.33 o 
  -1  12   5        1.17        1.36      3.94 o 
   0  12   5     1253.88     1254.80     30.49 o 
   1  12   5      297.13      292.01     13.07 o 
   2  12   5       82.40       86.89      8.07 o 
   3  12   5        2.81        4.38      4.55 o 
   4  12   5       27.58       16.95      7.01 o 
   5  12   5        5.00        6.20      5.47 o 
  -7  13   5       14.88       12.92      5.17 o 
  -6  13   5       72.29       85.12      7.65 o 
  -5  13   5        8.77        8.08      4.45 o 
  -4  13   5       19.92       20.41      5.22 o 
  -3  13   5        4.07        5.13      3.50 o 
  -2  13   5      753.64      747.34     18.84 o 
  -1  13   5       44.14       49.24      5.83 o 
   0  13   5      195.97      181.17      7.72 o 
   1  13   5       35.12       31.41      6.08 o 
   2  13   5        4.42        6.12      4.33 o 
   3  13   5        4.23        5.08      4.79 o 
   4  13   5       25.59       22.97      5.83 o 
   5  13   5        0.34        1.14      4.96 o 
  -7  14   5      198.84      206.47     11.60 o 
  -6  14   5        0.37        6.42      3.72 o 
  -5  14   5      171.15      173.21     10.17 o 
  -4  14   5        0.07        0.77      3.43 o 
  -3  14   5       20.59       27.55      4.91 o 
  -2  14   5      397.81      406.07     14.68 o 
  -1  14   5        2.96        7.08      4.64 o 
   0  14   5        1.15        2.60      3.12 o 
   1  14   5       44.41       55.46      7.16 o 
   2  14   5        0.40        2.94      4.49 o 
   3  14   5       48.95       55.71      7.64 o 
   4  14   5       10.39        3.93      6.19 o 
   5  14   5       34.85        6.47      5.14 o 
  -6  15   5       35.44       47.97      5.90 o 
  -5  15   5       37.96       36.49      6.58 o 
  -4  15   5       80.14       69.02      7.77 o 
  -3  15   5       14.76       15.48      5.11 o 
  -2  15   5      343.16      303.52     13.08 o 
  -1  15   5      129.33      121.15      8.69 o 
   0  15   5        5.45        3.93      3.34 o 
   1  15   5        0.01        3.33      4.22 o 
   2  15   5        0.75        0.00      4.52 o 
   3  15   5       49.00       53.62      7.84 o 
   4  15   5       48.77       50.64      8.06 o 
  -5  16   5       46.90       49.39      7.09 o 
  -4  16   5      233.41      256.94     12.06 o 
  -3  16   5       12.69       12.31      5.50 o 
  -2  16   5       68.00       71.01      7.66 o 
  -1  16   5      215.10      213.15     11.32 o 
   0  16   5       20.21       20.72      3.99 o 
   1  16   5       60.74       47.07      7.46 o 
   2  16   5        0.36        1.06      4.70 o 
   3  16   5       27.99       43.02      6.83 o 
  -5  17   5        5.45        2.63      5.28 o 
  -4  17   5      186.37      186.85     11.14 o 
  -3  17   5       49.78       31.21      7.35 o 
  -2  17   5        0.03        3.10      4.94 o 
  -1  17   5        8.94       15.49      5.21 o 
   0  17   5       12.65        9.08      4.06 o 
   1  17   5        3.68        5.04      5.04 o 
   2  17   5        0.36        2.70      4.12 o 
  -3  18   5      107.49      111.93      9.20 o 
  -2  18   5        0.02        3.43      3.43 o 
  -1  18   5       36.88       38.15      5.45 o 
   0  18   5        5.51        9.12      3.15 o 
   1  18   5       23.11       27.50      6.19 o 
  -8   0   6        9.84        1.42      3.09 o 
  -6   0   6      775.49      794.42     17.77 o 
  -4   0   6      310.36      322.45     10.32 o 
  -2   0   6       15.74       19.33      3.31 o 
   0   0   6      803.02      874.70     11.43 o 
   2   0   6        0.39        3.41      2.72 o 
   4   0   6       73.09       69.08      6.76 o 
   6   0   6        1.61        3.65      5.43 o 
  -9   1   6        9.90        8.29      3.98 o 
  -8   1   6       51.54       57.64      5.99 o 
  -7   1   6        0.29        2.67      2.61 o 
  -6   1   6      263.35      280.51     11.09 o 
  -5   1   6       10.83       10.34      3.59 o 
  -4   1   6      184.71      214.56      8.16 o 
  -3   1   6       46.42       39.80      4.20 o 
  -2   1   6     2371.04     2848.81     30.17 o 
  -1   1   6      728.80      697.94     13.40 o 
   0   1   6      808.04      843.36     11.42 o 
   1   1   6       30.75       30.45      4.36 o 
   2   1   6      207.53      207.05      9.25 o 
   3   1   6       65.39       70.09      6.40 o 
   4   1   6       33.35       29.71      5.49 o 
   5   1   6        1.92        1.88      5.14 o 
   6   1   6        4.17        7.97      5.73 o 
   7   1   6        2.47        9.72      4.81 o 
  -9   2   6       41.10       38.22      5.73 o 
  -8   2   6        0.25        2.92      3.13 o 
  -7   2   6       98.81       97.27      7.33 o 
  -6   2   6      250.32      269.18     10.24 o 
  -5   2   6      441.42      454.93     12.62 o 
  -4   2   6      408.37      419.70     11.64 o 
  -3   2   6       17.12       18.86      3.22 o 
  -2   2   6      247.66      244.60      8.45 o 
  -1   2   6      110.51       98.02      5.64 o 
   0   2   6       55.21       51.60      3.32 o 
   1   2   6      528.52      523.10     13.60 o 
   2   2   6      218.14      218.15      9.72 o 
   3   2   6      116.67      109.51      8.05 o 
   4   2   6        0.96        2.13      4.18 o 
   5   2   6       97.38       87.29      9.34 o 
   6   2   6        0.70        0.00      5.44 o 
   7   2   6        0.05        0.00      6.03 o 
  -9   3   6       18.36       23.23      4.83 o 
  -8   3   6        0.81        1.49      3.24 o 
  -7   3   6        0.32        2.43      3.17 o 
  -6   3   6      283.80      246.75      3.50 o 
  -5   3   6        2.09        7.23      2.85 o 
  -4   3   6      303.55      286.96      2.46 o 
  -3   3   6      134.96      125.64      6.23 o 
  -2   3   6      163.20      169.46      2.30 o 
  -1   3   6       69.61       72.75      4.70 o 
   0   3   6       76.57       86.39      4.04 o 
   1   3   6      261.56      275.69     10.35 o 
   2   3   6       34.40       41.68      5.03 o 
   3   3   6       28.20       32.17      5.46 o 
   4   3   6        4.48        5.68      4.05 o 
   5   3   6       11.11       10.88      5.53 o 
   6   3   6        1.69        5.47      5.13 o 
   7   3   6        6.71       12.29      6.63 o 
  -9   4   6       61.11       50.36      2.93 o 
  -8   4   6        5.63        3.42      3.54 o 
  -7   4   6      102.25      104.31      7.29 o 
  -6   4   6       22.96        1.64      3.10 o 
  -5   4   6      314.94      350.64     11.38 o 
  -4   4   6      154.53      157.21      7.71 o 
  -3   4   6      379.28      402.36     11.18 o 
  -2   4   6        0.43        3.39      1.72 o 
  -1   4   6      256.41      231.98      2.47 o 
   0   4   6      312.78      317.64     14.46 o 
   1   4   6      398.09      402.71     12.60 o 
   2   4   6        0.01        0.34      3.48 o 
   3   4   6      304.35      314.24     13.40 o 
   4   4   6       26.60       20.22      6.08 o 
   5   4   6       79.33       78.44      7.86 o 
   6   4   6       23.13       10.54      6.56 o 
   7   4   6       36.92       39.49      7.91 o 
  -9   5   6       45.72        6.80      2.58 o 
  -8   5   6        0.04        3.51      3.51 o 
  -7   5   6        1.00        3.72      3.72 o 
  -6   5   6       36.21       28.94      4.58 o 
  -5   5   6      101.66       89.27      6.47 o 
  -4   5   6       51.84       43.78      2.75 o 
  -3   5   6       51.75       61.67      5.37 o 
  -2   5   6        0.91        0.29      2.71 o 
  -1   5   6       57.83       57.16      4.69 o 
   0   5   6      314.38      340.83     29.24 o 
   1   5   6       23.56       29.66      4.69 o 
   2   5   6      336.92      340.15     13.00 o 
   3   5   6      250.42      254.02     12.17 o 
   4   5   6       23.02       32.29      6.58 o 
   5   5   6       95.63      100.68      9.91 o 
   6   5   6        3.33        6.58      6.58 o 
  -9   6   6       25.36       20.63      5.12 o 
  -8   6   6       14.50        1.17      3.56 o 
  -7   6   6        4.02        7.90      3.74 o 
  -6   6   6        2.11        3.88      3.13 o 
  -5   6   6      110.05      131.35      7.41 o 
  -4   6   6        6.31        1.25      3.43 o 
  -3   6   6       31.10       31.19      3.98 o 
  -2   6   6       40.84       41.14      4.00 o 
  -1   6   6      180.98      173.03      7.40 o 
   0   6   6        1.47        4.84      2.57 o 
   1   6   6      290.19      313.17     11.54 o 
   2   6   6       66.71       90.44      7.74 o 
   3   6   6       25.92       24.61      5.19 o 
   4   6   6        3.34        1.88      5.57 o 
   5   6   6      282.65      280.11     14.28 o 
   6   6   6      110.05      102.75     10.17 o 
  -9   7   6       15.29       17.98      4.83 o 
  -8   7   6       19.56        0.41      3.71 o 
  -7   7   6        0.10        1.16      2.95 o 
  -6   7   6       17.96       21.77      4.61 o 
  -5   7   6        0.08        2.09      3.17 o 
  -4   7   6      187.93      194.93      9.36 o 
  -3   7   6       18.28       26.92      3.75 o 
  -2   7   6      781.56      813.07     16.53 o 
  -1   7   6       51.43       61.73      5.22 o 
   0   7   6       44.75       33.67      3.56 o 
   1   7   6       36.41       43.52      5.31 o 
   2   7   6      398.95      418.34     14.72 o 
   3   7   6       98.32       86.46      8.92 o 
   4   7   6       30.74       30.75      6.81 o 
   5   7   6       11.90        3.75      6.42 o 
   6   7   6       17.29       29.33      7.68 o 
  -8   8   6       22.42        3.72      3.72 o 
  -7   8   6       19.45        3.22      3.84 o 
  -6   8   6      164.14      163.71      9.90 o 
  -5   8   6      116.46      106.42      7.47 o 
  -4   8   6        0.11        1.04      3.07 o 
  -3   8   6       89.52      106.66      6.73 o 
  -2   8   6      172.63      160.08      7.79 o 
  -1   8   6        0.46        2.94      2.94 o 
   0   8   6       23.58       20.22      3.07 o 
   1   8   6       74.34       69.72      6.61 o 
   2   8   6       10.77       10.31      6.24 o 
   3   8   6      129.82      130.25     10.28 o 
   4   8   6        0.81        1.51      3.97 o 
   5   8   6        5.48        6.53      6.12 o 
   6   8   6       21.74        9.32      6.63 o 
  -8   9   6       29.24       35.56      5.62 o 
  -7   9   6        2.81        5.74      3.80 o 
  -6   9   6       31.91       35.96      5.07 o 
  -5   9   6        2.22        2.23      3.19 o 
  -4   9   6      191.31      204.79      9.98 o 
  -3   9   6       20.58       17.57      4.38 o 
  -2   9   6      177.73      179.98      8.32 o 
  -1   9   6        6.65        8.05      3.27 o 
   0   9   6       30.32       37.06      4.99 o 
   1   9   6        4.36        3.49      4.33 o 
   2   9   6      207.89      188.17     11.02 o 
   3   9   6      182.98      167.55     10.82 o 
   4   9   6        1.96        7.26      5.28 o 
   5   9   6        0.93        1.13      5.43 o 
   6   9   6        0.22        4.66      5.48 o 
  -8  10   6        9.88       13.52      4.78 o 
  -7  10   6       38.42       46.93      5.96 o 
  -6  10   6       92.65       99.82      8.21 o 
  -5  10   6      139.69      152.44      9.21 o 
  -4  10   6       39.08       45.14      5.34 o 
  -3  10   6      327.44      297.72     11.40 o 
  -2  10   6        1.81        5.58      3.09 o 
  -1  10   6      161.79      146.23      3.27 o 
   0  10   6       39.78       44.55      4.07 o 
   1  10   6       56.05       67.22      6.84 o 
   2  10   6       14.35       20.35      4.64 o 
   3  10   6       60.82       64.69      7.63 o 
   4  10   6       96.94      101.82     10.28 o 
   5  10   6       60.64       66.14      8.66 o 
  -8  11   6        5.31        8.06      4.32 o 
  -7  11   6       12.10       11.87      5.38 o 
  -6  11   6        3.22        1.67      3.48 o 
  -5  11   6        0.93        0.00      3.64 o 
  -4  11   6       25.88       24.43      5.09 o 
  -3  11   6        0.01        7.10      2.80 o 
  -2  11   6       39.20       35.98      5.00 o 
  -1  11   6        0.01        1.48      4.04 o 
   0  11   6       83.66       77.42      5.20 o 
   1  11   6      148.79      119.56      9.43 o 
   2  11   6        0.23        3.75      4.56 o 
   3  11   6       32.11       26.60      6.22 o 
   4  11   6        6.05       17.55      6.19 o 
   5  11   6       25.29       22.00      6.41 o 
  -7  12   6       22.02       21.45      4.73 o 
  -6  12   6        7.36        5.93      4.53 o 
  -5  12   6       55.72       73.96      6.59 o 
  -4  12   6        8.33        3.10      3.19 o 
  -3  12   6       34.20       39.17      5.89 o 
  -2  12   6       61.81       54.86      6.00 o 
  -1  12   6       71.31       72.23      7.27 o 
   0  12   6        2.14        3.73      3.73 o 
   1  12   6      431.96      416.97     16.26 o 
   2  12   6       18.87        8.37      6.62 o 
   3  12   6       67.43       66.47      8.45 o 
   4  12   6        1.69        1.12      5.74 o 
   5  12   6       60.08       63.52      8.87 o 
  -7  13   6        1.56        3.86      3.24 o 
  -6  13   6       79.62      103.89      7.81 o 
  -5  13   6       28.06       22.52      5.77 o 
  -4  13   6        0.02        1.23      3.75 o 
  -3  13   6       31.48       28.85      5.09 o 
  -2  13   6        0.19        3.13      3.46 o 
  -1  13   6      214.78      186.45     10.43 o 
   0  13   6      348.87      344.52     10.02 o 
   1  13   6       36.67       34.18      6.68 o 
   2  13   6       87.29       93.42      8.44 o 
   3  13   6       13.41       20.78      6.04 o 
   4  13   6       10.00       25.92      6.55 o 
  -6  14   6        0.39        0.86      4.16 o 
  -5  14   6        0.49        0.42      3.99 o 
  -4  14   6        5.41        3.30      3.97 o 
  -3  14   6       41.48       27.65      5.22 o 
  -2  14   6        4.00       15.49      4.02 o 
  -1  14   6      195.04      212.71     11.34 o 
   0  14   6       11.67        8.95      4.56 o 
   1  14   6      174.60      144.88      9.84 o 
   2  14   6       43.35       35.45      7.21 o 
   3  14   6       63.66       74.14      8.89 o 
   4  14   6        2.21        2.33      5.82 o 
  -6  15   6       27.86       37.56      6.39 o 
  -5  15   6        1.44        6.43      4.66 o 
  -4  15   6       89.35       96.24      7.78 o 
  -3  15   6       12.48        9.23      4.92 o 
  -2  15   6      171.97      171.22      9.86 o 
  -1  15   6       22.99       11.55      4.76 o 
   0  15   6       24.60       31.64      8.93 o 
   1  15   6        5.32        3.06      5.29 o 
   2  15   6        1.34        1.64      5.71 o 
   3  15   6        7.00        4.53      6.32 o 
  -5  16   6      122.26      136.57      9.31 o 
  -4  16   6        0.07        2.14      4.33 o 
  -3  16   6        1.51        4.81      4.81 o 
  -2  16   6       82.28       81.18      7.36 o 
  -1  16   6        1.69        2.26      4.62 o 
   0  16   6      112.27      106.65      6.29 o 
   1  16   6        1.79        2.06      5.01 o 
   2  16   6        1.43        1.63      5.14 o 
  -4  17   6       46.23       35.36      5.71 o 
  -3  17   6        8.54        3.98      4.76 o 
  -2  17   6       22.48       24.79      5.51 o 
  -1  17   6        1.18        4.23      4.81 o 
   0  17   6        0.15        0.48      3.57 o 
   1  17   6       47.75       47.59      4.84 o 
  -9   0   7        2.74        3.07      3.55 o 
  -7   0   7      168.12      132.22      3.62 o 
  -5   0   7      447.35      444.25     13.70 o 
  -3   0   7       17.22       20.00      4.09 o 
  -1   0   7     1768.37     1791.30     24.55 o 
   1   0   7      171.89      178.08      8.87 o 
   3   0   7      256.21      264.50     12.10 o 
   5   0   7       37.03       35.17      7.27 o 
  -9   1   7       58.52       57.12      6.36 o 
  -8   1   7       11.94       10.60      4.43 o 
  -7   1   7       86.65       89.39      6.90 o 
  -6   1   7       10.63       12.65      4.44 o 
  -5   1   7      532.46      613.39     15.90 o 
  -4   1   7     1890.04     2056.23     28.20 o 
  -3   1   7       29.54       37.96      4.77 o 
  -2   1   7      272.89      306.76     10.49 o 
  -1   1   7      242.19      266.99      9.61 o 
   0   1   7        3.11        6.73      2.51 o 
   1   1   7        4.13        4.08      4.08 o 
   2   1   7       35.89       47.19      5.09 o 
   3   1   7        0.22        4.28      4.39 o 
   4   1   7       37.86       40.95      6.39 o 
   5   1   7        3.77        3.16      5.02 o 
   6   1   7       32.35       35.47      5.83 o 
  -9   2   7        7.73        4.71      4.29 o 
  -8   2   7        1.54        3.45      3.56 o 
  -7   2   7       82.53       64.94      6.92 o 
  -6   2   7      227.31      219.28     10.18 o 
  -5   2   7      291.53      319.63     11.54 o 
  -4   2   7       89.53      106.34      7.26 o 
  -3   2   7      131.26      113.12      6.78 o 
  -2   2   7     2410.99     2803.42     33.21 o 
  -1   2   7      168.04      183.31      9.12 o 
   0   2   7       13.78       17.33      2.91 o 
   1   2   7      254.75      269.05     11.43 o 
   2   2   7        8.26        8.57      4.35 o 
   3   2   7       66.15       58.28      7.15 o 
   4   2   7       30.73       37.67      6.57 o 
   5   2   7       78.65       73.52      9.25 o 
   6   2   7        3.78        4.05      5.13 o 
  -9   3   7       25.62       32.11      5.10 o 
  -8   3   7        0.50        1.96      2.80 o 
  -7   3   7       13.41       13.38      4.46 o 
  -6   3   7      284.85      247.85      3.62 o 
  -5   3   7       22.55       25.15      4.62 o 
  -4   3   7      130.52      134.98      7.47 o 
  -3   3   7       66.63       68.86      5.80 o 
  -2   3   7     1545.26     1673.53     25.36 o 
  -1   3   7        1.28        0.92      3.08 o 
   0   3   7        9.50       13.47      5.22 o 
   1   3   7       21.41       29.03      4.95 o 
   2   3   7      142.35      145.32      9.26 o 
   3   3   7        1.42        0.92      4.30 o 
   4   3   7       88.28       86.92      8.73 o 
   5   3   7        5.51        4.91      6.74 o 
   6   3   7       63.12       64.95      8.78 o 
  -9   4   7       19.62        2.41      3.38 o 
  -8   4   7       24.12        0.40      3.51 o 
  -7   4   7        8.78       17.46      4.53 o 
  -6   4   7      107.30       99.04      3.85 o 
  -5   4   7      167.67      174.03      8.88 o 
  -4   4   7       12.63       18.35      3.81 o 
  -3   4   7        1.77        1.27      2.89 o 
  -2   4   7       17.33        0.61      2.92 o 
  -1   4   7        8.72       10.88      3.41 o 
   0   4   7     1391.16     1606.21     18.82 o 
   1   4   7      102.52      102.71      8.00 o 
   2   4   7       56.30       48.08      6.59 o 
   3   4   7        1.13        5.03      5.03 o 
   4   4   7        1.17        5.04      5.16 o 
   5   4   7       61.55       50.43      7.84 o 
   6   4   7       19.82       13.53      7.20 o 
  -9   5   7        0.35        0.81      3.73 o 
  -8   5   7      447.97      463.74     15.82 o 
  -7   5   7       96.95      110.64      7.70 o 
  -6   5   7      101.49      105.88      7.52 o 
  -5   5   7       39.55       26.75      4.92 o 
  -4   5   7      108.28       86.73      3.07 o 
  -3   5   7        0.02        0.00      2.89 o 
  -2   5   7      164.24      169.73      8.08 o 
  -1   5   7      188.57      185.18      9.34 o 
   0   5   7     2271.43     2491.18     37.19 o 
   1   5   7      335.12      377.93     13.64 o 
   2   5   7      137.54      142.63      9.44 o 
   3   5   7        8.43        9.87      4.94 o 
   4   5   7        9.84       18.03      5.06 o 
   5   5   7        9.49        6.13      6.24 o 
   6   5   7        6.40        8.31      5.29 o 
  -8   6   7       36.16        0.81      3.38 o 
  -7   6   7        9.20       13.98      4.44 o 
  -6   6   7      172.52      161.11      9.65 o 
  -5   6   7       58.23       55.46      6.11 o 
  -4   6   7       51.07       58.63      5.67 o 
  -3   6   7       38.00       48.58      5.45 o 
  -2   6   7      250.31      252.31     10.22 o 
  -1   6   7       13.21        3.72      3.72 o 
   0   6   7      338.75      366.52     34.11 o 
   1   6   7       67.31       80.19      7.91 o 
   2   6   7      814.16      807.69     21.74 o 
   3   6   7      226.42      210.47     12.05 o 
   4   6   7        3.09        4.21      5.09 o 
   5   6   7       13.68       17.01      5.57 o 
  -8   7   7        7.69        1.25      3.44 o 
  -7   7   7       30.66       36.04      6.16 o 
  -6   7   7       69.26       65.00      6.51 o 
  -5   7   7       55.43       65.64      6.44 o 
  -4   7   7        0.01        5.18      3.32 o 
  -3   7   7        7.54        6.26      3.63 o 
  -2   7   7        0.83        0.00      3.09 o 
  -1   7   7        2.21        7.27      3.32 o 
   0   7   7        5.04        0.20      4.54 o 
   1   7   7      453.01      428.76     15.72 o 
   2   7   7      526.95      585.06     18.73 o 
   3   7   7      214.47      186.34     11.71 o 
   4   7   7       30.85       33.75      7.47 o 
   5   7   7       13.78        6.90      6.28 o 
  -8   8   7        2.17        1.28      4.55 o 
  -7   8   7        3.77        6.71      4.44 o 
  -6   8   7       11.99        9.02      3.82 o 
  -5   8   7       21.47       10.72      5.12 o 
  -4   8   7      301.63      297.78     11.77 o 
  -3   8   7      199.94      191.99      3.73 o 
  -2   8   7       76.94       60.73      6.11 o 
  -1   8   7       41.45       46.69      5.52 o 
   0   8   7       27.27       23.25      3.41 o 
   1   8   7       49.21       46.27      6.71 o 
   2   8   7      602.19      582.21     19.90 o 
   3   8   7      348.45      344.01     15.94 o 
   4   8   7       71.42       78.42      9.12 o 
   5   8   7       21.37       28.99      7.13 o 
  -8   9   7        0.99        1.68      3.94 o 
  -7   9   7       47.09       51.52      6.87 o 
  -6   9   7      104.10       98.31      8.43 o 
  -5   9   7        5.20        7.72      4.36 o 
  -4   9   7       20.37       10.82      3.88 o 
  -3   9   7       11.33        6.92      3.48 o 
  -2   9   7       71.96       61.75      6.07 o 
  -1   9   7       55.07       55.41      5.53 o 
   0   9   7      199.34      161.94    108.64 o 
   1   9   7        5.07        5.84      4.43 o 
   2   9   7      175.41      175.79     12.11 o 
   3   9   7       21.67        6.81      7.50 o 
   4   9   7       46.29       33.52      7.26 o 
   5   9   7       39.64       43.94      7.65 o 
  -7  10   7        4.92        6.45      3.86 o 
  -6  10   7        0.18        1.26      3.36 o 
  -5  10   7       18.20       21.52      4.27 o 
  -4  10   7      134.54      111.66      8.06 o 
  -3  10   7        3.23        8.63      3.14 o 
  -2  10   7      122.37       99.28      7.36 o 
  -1  10   7       15.98       11.11      4.49 o 
   0  10   7       44.31       46.87      4.23 o 
   1  10   7        1.84        9.77      3.52 o 
   2  10   7        0.50        6.53      4.48 o 
   3  10   7       13.98        9.69      6.29 o 
   4  10   7      152.51      139.09     12.63 o 
  -7  11   7        9.30       12.96      4.39 o 
  -6  11   7       43.06       56.86      6.43 o 
  -5  11   7        6.01        7.10      3.82 o 
  -4  11   7      324.91      341.74     13.23 o 
  -3  11   7       43.34       33.41      5.22 o 
  -2  11   7       30.27       42.83      6.01 o 
  -1  11   7        0.20        3.30      3.11 o 
   0  11   7      116.85      117.90     10.20 o 
   1  11   7       62.77       54.98      7.05 o 
   2  11   7       44.81       47.41      6.76 o 
   3  11   7        5.26        1.68      6.71 o 
   4  11   7      227.96      224.95     14.13 o 
  -7  12   7       39.29       40.61      6.57 o 
  -6  12   7       56.60       72.42      7.35 o 
  -5  12   7       53.41       65.06      7.46 o 
  -4  12   7        9.48       11.90      4.36 o 
  -3  12   7       89.24       78.54      7.30 o 
  -2  12   7      420.54      370.10     14.21 o 
  -1  12   7        8.11       10.75      4.51 o 
   0  12   7       18.88        9.38      5.57 o 
   1  12   7      118.27      126.58      9.77 o 
   2  12   7        1.08        6.98      4.38 o 
   3  12   7       68.90       54.93      8.47 o 
   4  12   7       42.33        7.05      6.62 o 
  -6  13   7        9.56       12.54      4.36 o 
  -5  13   7        0.33       10.68      3.94 o 
  -4  13   7       70.77       65.10      6.95 o 
  -3  13   7       14.32       11.55      4.62 o 
  -2  13   7      131.65      125.44      9.41 o 
  -1  13   7        2.22        0.44      5.45 o 
   0  13   7        3.17        8.15      3.61 o 
   1  13   7       53.25       44.49      7.67 o 
   2  13   7       49.76       45.11      7.22 o 
   3  13   7        2.41        6.89      5.29 o 
  -5  14   7       66.95       75.08      7.37 o 
  -4  14   7      135.05      118.62      9.32 o 
  -3  14   7       19.23       25.06      5.29 o 
  -2  14   7        4.60       12.63      4.73 o 
  -1  14   7      268.38      226.56     12.56 o 
   0  14   7       34.49       49.68     13.26 o 
   1  14   7       23.29       21.11      6.45 o 
   2  14   7        0.61        5.04      4.20 o 
  -4  15   7        0.24        0.00      4.48 o 
  -3  15   7        1.02        1.72      4.57 o 
  -2  15   7       13.24       11.56      5.48 o 
  -1  15   7       20.19       15.00      6.14 o 
   0  15   7       90.73       63.29      5.69 o 
   1  15   7       13.02       14.44      6.22 o 
  -3  16   7       31.77       32.47      6.01 o 
  -2  16   7       34.32       32.63      6.00 o 
  -1  16   7       11.77       20.92      5.49 o 
   0  16   7        6.85        7.73      3.57 o 
  -8   0   8       74.77       59.50      4.22 o 
  -6   0   8       85.98       75.41      7.34 o 
  -4   0   8      210.40      191.14     10.66 o 
  -2   0   8     1531.83     1598.48     26.35 o 
   0   0   8      264.50      281.63      8.46 o 
   2   0   8      290.02      316.98     13.98 o 
   4   0   8       83.27       83.08      8.91 o 
  -8   1   8        1.26        2.78      3.49 o 
  -7   1   8        8.98        3.51      4.99 o 
  -6   1   8      264.81      300.14     12.47 o 
  -5   1   8     1476.59     1573.71     27.46 o 
  -4   1   8     1427.90     1515.03     26.78 o 
  -3   1   8     1302.60     1331.51     24.77 o 
  -2   1   8      387.48      382.88     12.96 o 
  -1   1   8       42.17       48.71      5.63 o 
   0   1   8      163.94      178.17      8.01 o 
   1   1   8       69.50       50.16      4.29 o 
   2   1   8        3.37        1.34      5.29 o 
   3   1   8      379.25      325.77     15.60 o 
   4   1   8      184.71      171.29     12.69 o 
   5   1   8       73.07       60.65      9.12 o 
  -8   2   8       31.18        0.79      3.70 o 
  -7   2   8      106.71      106.74      8.14 o 
  -6   2   8       80.27       78.04      7.12 o 
  -5   2   8      412.94      424.30     14.42 o 
  -4   2   8      695.38      774.28     18.55 o 
  -3   2   8      239.93      244.64     10.76 o 
  -2   2   8      201.80      225.37     10.48 o 
  -1   2   8     1006.63     1102.71     23.11 o 
   0   2   8      446.55      528.54     13.90 o 
   1   2   8      914.56      878.57     22.61 o 
   2   2   8       78.92       79.76      8.51 o 
   3   2   8       44.42       39.70      7.41 o 
   4   2   8       75.50       56.35      8.79 o 
   5   2   8       41.21       33.14      8.25 o 
  -8   3   8       10.42        8.13      3.75 o 
  -7   3   8      615.71      641.69     18.37 o 
  -6   3   8      422.36      387.09      4.05 o 
  -5   3   8       14.83       19.46      4.65 o 
  -4   3   8       34.27       28.83      5.15 o 
  -3   3   8      674.62      786.39     18.67 o 
  -2   3   8       55.50       53.19      6.74 o 
  -1   3   8      615.08      630.43     17.56 o 
   0   3   8      666.98      732.39     13.60 o 
   1   3   8       86.33       73.64      8.45 o 
   2   3   8      264.34      241.75     12.95 o 
   3   3   8        8.30       16.27      5.02 o 
   4   3   8        0.24        4.97      4.58 o 
   5   3   8       12.88       14.62      7.03 o 
  -8   4   8       15.23        6.57      3.60 o 
  -7   4   8       76.04       75.67      7.97 o 
  -6   4   8      139.41      135.79      3.61 o 
  -5   4   8        7.47        8.83      3.85 o 
  -4   4   8        1.25        1.87      3.56 o 
  -3   4   8      448.67      481.12     15.10 o 
  -2   4   8        2.06        1.89      4.26 o 
  -1   4   8       13.29        0.00      4.27 o 
   0   4   8      399.39      406.04     10.64 o 
   1   4   8      236.43      278.20     13.64 o 
   2   4   8      578.68      543.60     18.55 o 
   3   4   8      169.14      172.23     11.40 o 
   4   4   8        1.16        6.30      6.30 o 
   5   4   8       47.44       43.64      8.20 o 
  -8   5   8        0.35        2.49      3.94 o 
  -7   5   8       18.87        2.92      5.07 o 
  -6   5   8      212.23      218.90     11.09 o 
  -5   5   8      166.34      183.80     10.07 o 
  -4   5   8       16.55       21.34      4.36 o 
  -3   5   8       49.98       60.23      6.69 o 
  -2   5   8      116.35      121.68      7.51 o 
  -1   5   8     1833.32     2031.96     31.91 o 
   0   5   8       64.79       53.86      6.71 o 
   1   5   8      900.61      951.81     23.81 o 
   2   5   8       25.53       22.32      7.12 o 
   3   5   8        0.47       10.97      4.89 o 
   4   5   8        0.72        5.75      5.75 o 
   5   5   8        4.43       10.02      4.77 o 
  -8   6   8       17.13        1.26      3.92 o 
  -7   6   8        1.80        0.86      5.01 o 
  -6   6   8      227.42      257.62     12.07 o 
  -5   6   8        2.92        4.14      4.33 o 
  -4   6   8       21.21       15.55      5.50 o 
  -3   6   8      228.65      190.92     10.54 o 
  -2   6   8      104.41      115.68      7.91 o 
  -1   6   8       50.53       58.13      7.19 o 
   0   6   8       50.98       41.59      4.80 o 
   1   6   8      243.91      243.56     12.69 o 
   2   6   8      107.91      125.51     11.12 o 
   3   6   8       51.79       36.22      7.41 o 
   4   6   8        7.41       10.17      5.75 o 
  -8   7   8      153.21      126.71      4.02 o 
  -7   7   8       30.58       25.82      5.76 o 
  -6   7   8       52.94       54.94      6.35 o 
  -5   7   8        0.05        3.70      3.70 o 
  -4   7   8       85.15       81.48      7.49 o 
  -3   7   8      132.51      133.22      8.89 o 
  -2   7   8        0.13        1.12      3.54 o 
  -1   7   8       28.43       16.58      5.32 o 
   0   7   8      200.22      199.43      7.68 o 
   1   7   8      218.17      205.35     12.06 o 
   2   7   8       41.48       36.54      7.11 o 
   3   7   8       59.01       43.87      7.91 o 
   4   7   8       23.86       21.18      6.87 o 
  -7   8   8        0.91        3.07      4.17 o 
  -6   8   8       57.01       75.65      7.70 o 
  -5   8   8       36.31       26.81      5.82 o 
  -4   8   8      166.50      194.23     10.65 o 
  -3   8   8       30.91       26.78      5.82 o 
  -2   8   8        4.46        6.66      3.44 o 
  -1   8   8        2.15        6.38      4.49 o 
   0   8   8      251.96      271.09      9.29 o 
   1   8   8       36.98       37.59      6.86 o 
   2   8   8        4.93        9.86      5.44 o 
   3   8   8      325.72      317.21     15.46 o 
   4   8   8       47.97       49.14      7.90 o 
  -7   9   8        4.07        3.09      4.57 o 
  -6   9   8        1.89        1.78      4.27 o 
  -5   9   8       26.65       18.33      5.02 o 
  -4   9   8        2.02        4.10      4.10 o 
  -3   9   8      126.42      107.77      7.96 o 
  -2   9   8      217.64      225.82     11.06 o 
  -1   9   8        0.80        1.30      4.09 o 
   0   9   8       13.97        9.98      4.01 o 
   1   9   8       80.73       84.77      7.63 o 
   2   9   8       49.38       49.59      8.12 o 
   3   9   8       97.95       97.28     10.26 o 
   4   9   8      153.75      142.63     11.72 o 
  -7  10   8        4.47        7.02      4.79 o 
  -6  10   8       88.59       83.16      3.90 o 
  -5  10   8       60.90       73.91      7.70 o 
  -4  10   8        0.04        0.00      4.52 o 
  -3  10   8       43.08       38.74      5.86 o 
  -2  10   8      146.47      169.83      9.49 o 
  -1  10   8       40.63       33.99      5.58 o 
   0  10   8       50.99       44.79      4.96 o 
   1  10   8      148.43      156.94     11.30 o 
   2  10   8       13.58       10.93      6.31 o 
   3  10   8       86.28       81.73      9.49 o 
  -6  11   8       28.74       32.81      6.08 o 
  -5  11   8       73.19       48.46      7.58 o 
  -4  11   8        0.00        9.00      4.15 o 
  -3  11   8        0.22        3.78      3.91 o 
  -2  11   8       35.53       37.57      5.73 o 
  -1  11   8       23.31       29.74      5.44 o 
   0  11   8       10.21        7.55      3.81 o 
   1  11   8       11.95       19.67      5.53 o 
   2  11   8        3.59        9.44      5.62 o 
   3  11   8        8.29        6.21      6.21 o 
  -6  12   8        1.00        4.41      3.69 o 
  -5  12   8        0.01        3.06      4.39 o 
  -4  12   8       55.56       45.80      6.42 o 
  -3  12   8       13.18       19.23      4.88 o 
  -2  12   8        2.20        4.41      4.78 o 
  -1  12   8       39.81       23.79      6.30 o 
   0  12   8       40.37       29.74      7.66 o 
   1  12   8        0.13        5.40      5.40 o 
   2  12   8        4.54        9.07      5.12 o 
  -5  13   8       18.60       13.09      5.43 o 
  -4  13   8      115.93      119.12      9.00 o 
  -3  13   8       26.36       19.14      5.16 o 
  -2  13   8       53.72       43.91      6.91 o 
  -1  13   8       10.56        3.39      5.92 o 
   0  13   8       54.39       65.04      5.61 o 
   1  13   8        8.63        9.89      5.40 o 
  -4  14   8       52.95       58.58      6.84 o 
  -3  14   8        4.60        0.45      4.73 o 
  -2  14   8        0.27        0.48      4.07 o 
  -1  14   8       41.57       27.91      6.92 o 
   0  14   8        1.95        3.88      3.66 o 
  -2  15   8       45.95       45.74      5.95 o 
  -7   0   9        0.01        0.00      4.28 o 
  -5   0   9        8.71        5.69      4.17 o 
  -3   0   9        0.15        3.57      3.82 o 
  -1   0   9       79.67       78.17      7.59 o 
   1   0   9      657.27      716.20     21.46 o 
   3   0   9      152.24      122.54     11.55 o 
  -8   1   9        4.83        6.18      4.35 o 
  -7   1   9       16.96       33.18      5.00 o 
  -6   1   9       90.16       88.68      7.50 o 
  -5   1   9        0.89        6.95      3.43 o 
  -4   1   9       63.43       55.05      6.41 o 
  -3   1   9      265.70      277.21     12.09 o 
  -2   1   9       23.53       12.75      5.74 o 
  -1   1   9       19.42       23.80      5.82 o 
   0   1   9       50.93       61.04      5.15 o 
   1   1   9       43.13       50.45      7.96 o 
   2   1   9       27.73       26.17      7.03 o 
   3   1   9       84.60       69.16      9.53 o 
   4   1   9       76.28       74.99      9.43 o 
  -8   2   9        4.93        1.65      3.72 o 
  -7   2   9       12.34       20.07      4.69 o 
  -6   2   9       38.44       37.45      6.21 o 
  -5   2   9        0.17        1.62      4.63 o 
  -4   2   9      222.01      218.52     10.89 o 
  -3   2   9        3.52        2.06      4.63 o 
  -2   2   9       45.88       49.29      5.73 o 
  -1   2   9       78.00       66.97      8.09 o 
   0   2   9       44.22       51.32      5.04 o 
   1   2   9      182.53      194.69     11.39 o 
   2   2   9       42.37       29.96      7.47 o 
   3   2   9        2.30        5.03      6.04 o 
   4   2   9        2.52        0.00      6.86 o 
  -7   3   9        9.25        8.46      4.66 o 
  -6   3   9      113.67      121.62      4.08 o 
  -5   3   9       58.45       66.05      7.28 o 
  -4   3   9      320.35      334.04     13.24 o 
  -3   3   9        2.28        6.23      4.53 o 
  -2   3   9      420.74      431.65     15.40 o 
  -1   3   9        4.49        2.68      4.17 o 
   0   3   9        0.20        4.46      2.90 o 
   1   3   9      120.86      128.59      9.53 o 
   2   3   9      145.54      140.49     10.31 o 
   3   3   9        3.06        6.17      5.29 o 
   4   3   9       10.27        2.94      6.57 o 
  -7   4   9       26.02       21.46      5.58 o 
  -6   4   9      211.77      216.69      3.68 o 
  -5   4   9        4.52        3.43      4.83 o 
  -4   4   9       70.35       86.27      7.32 o 
  -3   4   9       58.18       44.29      6.62 o 
  -2   4   9      192.12      197.01     11.01 o 
  -1   4   9        6.41        0.42      4.71 o 
   0   4   9        1.44        1.61      4.21 o 
   1   4   9       10.11       15.91      5.34 o 
   2   4   9        3.34        2.65      5.36 o 
   3   4   9        0.09        2.24      5.73 o 
  -7   5   9       81.65       91.47      8.42 o 
  -6   5   9       57.11       53.18      7.34 o 
  -5   5   9       54.16       71.87      7.10 o 
  -4   5   9       21.31       22.71      5.58 o 
  -3   5   9        6.10       13.61      3.69 o 
  -2   5   9      216.94      254.15     11.71 o 
  -1   5   9        9.48       19.14      5.10 o 
   0   5   9      223.80      214.62      8.03 o 
   1   5   9      214.04      189.34     11.34 o 
   2   5   9       13.50       18.69      5.70 o 
   3   5   9        0.78        2.26      5.24 o 
  -7   6   9        1.78        4.44      4.28 o 
  -6   6   9       79.42       68.83      7.36 o 
  -5   6   9       77.94       71.79      8.22 o 
  -4   6   9      139.66      159.08     10.32 o 
  -3   6   9        7.98       10.33      3.79 o 
  -2   6   9       90.63       74.07      6.89 o 
  -1   6   9      142.67      111.34      9.56 o 
   0   6   9      166.60      168.29     11.92 o 
   1   6   9        0.66        6.13      4.51 o 
   2   6   9       18.97       20.49      6.39 o 
   3   6   9        1.75        9.04      5.11 o 
  -7   7   9       77.97       85.66      8.29 o 
  -6   7   9       15.62       21.90      5.61 o 
  -5   7   9       24.23       31.35      6.51 o 
  -4   7   9       47.50       44.29      6.51 o 
  -3   7   9       20.75       21.68      5.74 o 
  -2   7   9       56.26       45.59      6.66 o 
  -1   7   9      327.38      310.69     14.40 o 
   0   7   9       13.02       11.74      3.70 o 
   1   7   9       62.71       60.51      7.61 o 
   2   7   9       11.29        7.12      5.83 o 
   3   7   9        0.61        3.98      5.81 o 
  -6   8   9       11.64        9.21      5.19 o 
  -5   8   9        0.51        2.79      4.09 o 
  -4   8   9       58.96       60.99      6.77 o 
  -3   8   9       18.63       12.75      5.14 o 
  -2   8   9       29.33       38.47      5.72 o 
  -1   8   9       18.79       18.20      5.13 o 
   0   8   9        0.27        0.62      3.84 o 
   1   8   9        0.97        6.42      6.42 o 
   2   8   9       18.52       14.95      6.86 o 
  -6   9   9       48.75       73.25      7.01 o 
  -5   9   9       70.34       66.32      7.45 o 
  -4   9   9       11.48       13.60      4.97 o 
  -3   9   9      388.44      355.04     14.14 o 
  -2   9   9       15.06       27.35      5.27 o 
  -1   9   9       37.08       42.52      6.41 o 
   0   9   9       57.44       63.99     17.83 o 
   1   9   9        8.53       13.57      5.19 o 
   2   9   9        5.30        4.47      6.25 o 
  -5  10   9        1.15        0.48      3.92 o 
  -4  10   9        0.69        4.58      4.58 o 
  -3  10   9       77.95       81.71      7.89 o 
  -2  10   9       38.85       42.68      6.24 o 
  -1  10   9       24.32       25.30      6.37 o 
   0  10   9        7.51        3.92      3.82 o 
   1  10   9        6.36        0.00      5.45 o 
  -5  11   9      138.18      140.01      9.55 o 
  -4  11   9       12.18        4.46      4.72 o 
  -3  11   9       11.05       18.74      3.91 o 
  -2  11   9       48.74       50.35      7.20 o 
  -1  11   9       28.99       33.26      6.73 o 
   0  11   9       33.53       36.49      6.19 o 
   1  11   9        5.86        1.12      6.72 o 
  -4  12   9       62.47       57.68      6.77 o 
  -3  12   9       25.69       23.33      4.88 o 
  -2  12   9        9.54        8.08      5.19 o 
  -1  12   9       36.05       25.74      7.18 o 
   0  12   9       38.72       39.66      9.78 o 
  -6   0  10        7.76        0.41      4.87 o 
  -4   0  10      158.72      150.42     10.03 o 
  -2   0  10      107.72      114.71      9.55 o 
   0   0  10        4.37        4.51      4.51 o 
   2   0  10        0.03        7.52      5.88 o 
  -6   1  10       16.15        9.61      5.22 o 
  -5   1  10        0.98        1.33      3.96 o 
  -4   1  10       19.17       23.08      4.71 o 
  -3   1  10        1.58        6.29      4.57 o 
  -2   1  10       48.57       47.77      6.14 o 
  -1   1  10        2.50        1.99      4.73 o 
   0   1  10      168.31      184.47      8.56 o 
   1   1  10      147.95      138.27     11.95 o 
   2   1  10      436.60      401.38     17.77 o 
  -6   2  10       10.59        2.22      5.03 o 
  -5   2  10        5.46        4.46      4.59 o 
  -4   2  10        6.29       10.76      3.65 o 
  -3   2  10       17.99        9.96      5.17 o 
  -2   2  10      168.17      172.29     11.09 o 
  -1   2  10       41.42       44.80      6.57 o 
   0   2  10       13.33       10.77      4.47 o 
   1   2  10       21.98       21.61      6.45 o 
   2   2  10       17.39       24.72      7.47 o 
  -6   3  10       93.04       82.62      3.26 o 
  -5   3  10       57.32       53.89      7.24 o 
  -4   3  10        6.40        5.46      5.13 o 
  -3   3  10        9.77        9.71      4.74 o 
  -2   3  10       31.81       30.94      5.51 o 
  -1   3  10      150.31      163.77     10.77 o 
   0   3  10       19.57       17.30      4.20 o 
   1   3  10       77.55      109.91      9.73 o 
   2   3  10       28.95        5.14      7.48 o 
  -6   4  10       37.21        6.83      3.44 o 
  -5   4  10       45.29       40.28      6.04 o 
  -4   4  10       44.64       48.06      6.20 o 
  -3   4  10        1.16        1.92      3.90 o 
  -2   4  10        5.44        9.80      5.45 o 
  -1   4  10        3.42        1.47      4.74 o 
   0   4  10        2.82        0.56      3.51 o 
   1   4  10       25.03       29.38      6.67 o 
   2   4  10        8.81       11.91      5.99 o 
  -6   5  10        0.28        4.63      3.87 o 
  -5   5  10      186.12      183.11     11.55 o 
  -4   5  10        6.87       11.75      4.80 o 
  -3   5  10      185.97      189.33     11.50 o 
  -2   5  10       15.50       12.48      5.52 o 
  -1   5  10        3.25        3.50      5.32 o 
   0   5  10       47.02       40.45      5.21 o 
   1   5  10       48.37       49.34      7.63 o 
   2   5  10        0.17        3.97      5.03 o 
  -6   6  10      147.60      152.56     10.82 o 
  -5   6  10       32.28       38.85      6.35 o 
  -4   6  10       75.23       68.14      7.82 o 
  -3   6  10       42.59       51.43      6.69 o 
  -2   6  10       25.99       20.91      5.74 o 
  -1   6  10        7.65       13.51      5.12 o 
   0   6  10      134.25      120.79      7.08 o 
   1   6  10        0.09        4.35      5.26 o 
  -5   7  10       33.18       44.65      6.60 o 
  -4   7  10       10.08       10.90      4.66 o 
  -3   7  10       13.29       16.28      5.72 o 
  -2   7  10      131.15      136.07     10.04 o 
  -1   7  10        3.62        0.52      4.84 o 
   0   7  10       42.65       46.43      5.82 o 
   1   7  10       19.31       20.17      5.18 o 
  -5   8  10       29.59       35.07      6.08 o 
  -4   8  10       85.51       77.57      8.30 o 
  -3   8  10        0.58        4.71      4.26 o 
  -2   8  10       91.20       97.77      8.81 o 
  -1   8  10        2.67        5.42      4.33 o 
   0   8  10       37.86       35.98      4.96 o 
  -4   9  10        1.59        2.37      4.82 o 
  -3   9  10       60.47       56.46      7.53 o 
  -2   9  10        0.30        4.52      5.12 o 
  -1   9  10        2.33        1.11      5.61 o 
   0   9  10       31.72       17.77      6.56 o 
  -2  10  10       65.90       54.74      7.71 o 
  -3   0  11       13.34       17.94      5.16 o 
  -1   0  11       26.16       38.53      6.61 o 
  -4   1  11       13.63       17.22      5.13 o 
  -3   1  11      125.36      118.43      8.97 o 
  -2   1  11       54.10       56.67      7.77 o 
  -1   1  11       68.79       66.76      8.77 o 
   0   1  11        0.47        3.27      4.12 o 
  -4   2  11        0.48        2.33      4.58 o 
  -3   2  11       11.42        5.74      4.85 o 
  -2   2  11       11.01       21.43      5.47 o 
  -1   2  11        0.00        4.55      6.50 o 
  -4   3  11        3.01        9.57      4.72 o 
  -3   3  11        7.32       10.17      5.27 o 
  -2   3  11        8.27       13.26      6.22 o 
  -1   3  11       12.66       15.31      5.47 o 
  -4   4  11       48.29       54.74      7.14 o 
  -3   4  11       14.03        6.21      5.92 o 
  -2   4  11       16.43       27.17      5.95 o 
  -1   4  11        1.66        6.07      6.07 o 
  -3   5  11        2.80        0.54      4.97 o 
  -2   5  11        2.46        6.50      4.79 o 
                                                 
